# Supplementary material for: Genetic Diversity and Selection Signatures in Synthetic-Derived Wheats and Modern Spring Wheat
Source: Front Plant Sci. 2022 Jul 12;13:877496. doi: 10.3389/fpls.2022.877496 (PMC9315363; doi:10.3389/fpls.2022.877496)
Supplement: Supplementary Table S1 — Distribution of the 422 wheat accessions. [file Table_1.XLSX]

## Sheet: Sheet1
Supplementary Table S1. List of the 422 wheat accessions used in this study
Test ID	Pedigree/Name	Subpopulation	Abbreviation
SD1	MAYOOR//TKSN1081/AE.SQUARROSA(222)/3/OPATA/6/68.111/RGB-U//WARD/3/FGO/4/RABI/5/AE.SQUARROSA(878)	Synthetic-derived wheat	SYN-DER
SD5	TURACO/5/CHIR3/4/SIREN//ALTAR 84/AE.SQUARROSA(205)/3/3*BUC/6/FCT/6/DOY1/AE.SQUARROSA(458)	Synthetic-derived wheat	SYN-DER
SD6	OPATA//CETA/AE.SQUARROSA(895)	Synthetic-derived wheat	SYN-DER
SD7	68.111/RGB-U//WARD/3/FGO/4/RABI/5/AE.SQUARROSA (878)/6/CETA/6/CETA/AE.SQUARROSA(895)	Synthetic-derived wheat	SYN-DER
SD8	OPATA//DOY1/AE.SQUARROSA(372)	Synthetic-derived wheat	SYN-DER
SD9	CHAPIO/INQALAB 91/6/68.111/RGB-U//WARD/3/FGO/4/RABI/5/AE.SQUARROSA (878)	Synthetic-derived wheat	SYN-DER
SD10	D67.2/P66.270//AE.SQUARROSA(223)3/ARLIN_1/T.MONOCOCCUM(95)	Synthetic-derived wheat	SYN-DER
SD11	TURACO/5/CHIR3/4/SIREN//ALTAR84/AE.SQUARROSA(205)/3/3*BUC/6/CNO/7/ CROC_1/AE.SQUARROSA(444)	Synthetic-derived wheat	SYN-DER
SD12	MAYOOR//TKSN1081/AE.SQUARROSA(222)/3/OPATA/4/ DOY1/AE.SQUARROSA(372)	Synthetic-derived wheat	SYN-DER
SD13	MAYOOR//TKSN1081/AE.SQUARROSA(222)/3/OPATA/6/68.111/RGB-U//WARD/3/FGO/4/RABI/5/AE.SQUARROSA(878)	Synthetic-derived wheat	SYN-DER
SD15	URES/PRL//BAV92/3/YAV_2/TEZ//AE.SQUARROSA(249)	Synthetic-derived wheat	SYN-DER
SD16	GAN/AE.SQUARROSA (897)//OPATA/3/D67.2/P66.270//AE.SQUARROSA(223)	Synthetic-derived wheat	SYN-DER
SD18	OPATA//DOY 1/AE.SQUARROSA(255)	Synthetic-derived wheat	SYN-DER
SD20	OPATA//CETA/AE.SQUARROSA(1031)	Synthetic-derived wheat	SYN-DER
SD21	OPATA//ROK/KML// AE.SQUARROSA(214)	Synthetic-derived wheat	SYN-DER
SD22	OPATA//DOY 1/AE.SQUARROSA(517)	Synthetic-derived wheat	SYN-DER
SD23	OPATA//DOY 1/AE.SQUARROSA(517)	Synthetic-derived wheat	SYN-DER
SD24	OPATA//ALTAR 84.AE.SQUARROSA(J BANGOR)	Synthetic-derived wheat	SYN-DER
SD25	OPATA//68.111/RGB-U//WARD/3/FGO/4/RABI/5/AE.SQUARROSA(878)	Synthetic-derived wheat	SYN-DER
SD26	OPATA//68.111/RGB-U//WARD/3/FGO/4/RABI/5/AE.SQUARROSA(878)	Synthetic-derived wheat	SYN-DER
SD28	OPATA//68.112/WARD//AE.SQUARROSA(369)	Synthetic-derived wheat	SYN-DER
SD30	GANAE.SQUARROSA(236)//CETA/AE.SQUARROSA(895)/3/MAIZ/4/INQALAB91/5/ BKH-94	Synthetic-derived wheat	SYN-DER
SD31	BKH-93/6/CPI/GEDIZ/3/GOO//JO69/CRA/4/AE.SQUARROSA(208)/5/OAPTA	Synthetic-derived wheat	SYN-DER
SD32	PBW-343/6/YAV_3/SCO//JO69/CRA/3/YAV79/4/AE.SQUARROSA (498)/5/OPATA	Synthetic-derived wheat	SYN-DER
SD34	SAAR/INQALAB 91/4/MAYOOR//TK SN1081/AE.SQUARROSA(222)/3/CBRD	Synthetic-derived wheat	SYN-DER
SD35	SAAR/INQALAB 91/4/MAYOOR//TK SN1081/AE.SQUARROSA(222)/3/CBRD	Synthetic-derived wheat	SYN-DER
SD36	SAAR/INQALAB 91/4/MAYOOR//TK SN1081/AE.SQUARROSA(222)/3/CBRD	Synthetic-derived wheat	SYN-DER
SD38	MAYOOR//TK SN1081/AE.SQUARROSA(222)/3/CBRD/4/KAMBARA	Synthetic-derived wheat	SYN-DER
SD39	PBW-343/6/YAV_3/SCO//JO69/CRA/3/YAV79/4/AE.SQUARROSA(498)/5/OPATA	Synthetic-derived wheat	SYN-DER
SD40	CHIR3/CBRD/3/GAN/AE.SQUARROSA (897)//OPATA	Synthetic-derived wheat	SYN-DER
SD42	KAUZ/3/MAYOOR//TK SN1081/AE.SQUARROSA(222)/3/CBRD	Synthetic-derived wheat	SYN-DER
SD46	FUS/BW-586-(ALTAR 84/AE.SQUARROSA (224)//2*YACO/3/MAYOOR//TK SN1081/AE.SQUARROSA (222)/4/KUKUN) x SH/BW.R.KB-1-(ALTAR 84/AE.SQUARROSA (221)//YACO)	Synthetic-derived wheat	SYN-DER
SD49	PBW-343*2/CHAPIO/3/D67.2/P66.270//T.BOEOTICUM(66)	Synthetic-derived wheat	SYN-DER
SD50	PBW-343*2/CHAPIO/3/D67.2/P66.270//T.BOEOTICUM(66)	Synthetic-derived wheat	SYN-DER
SD51	OPATA/5/68.111/RGB-U//WARD RESEL/3/STIL/4/AE.SQUARROSA(1038)	Synthetic-derived wheat	SYN-DER
SD52	ALTAR 84/AE.SQUARROSA(224)//2*YACO/3/MAYOOR/TK SN1081/AE.SQUARROSA(222)/4/KUKUN/5/GAN/AE.SQUARROSA(248)	Synthetic-derived wheat	SYN-DER
SD53	ALTAR 84/AE.SQUARROSA(224)//2*YACO/3/MAYOOR/TK SN1081/AE.SQUARROSA(222)/4/KUKUN/5/GAN/AE.SQUARROSA(248)	Synthetic-derived wheat	SYN-DER
SD54	ALTAR 84/AE.SQUARROSA (224)//2*YACO/3/MAYOOR/TK SN1081/AE.SQUARROSA(222)/4/KUKUN/5/GAN/AE.SQUARROSA(248)	Synthetic-derived wheat	SYN-DER
SD55	ALTAR 84/AE.SQUARROSA(224)//2*YACO/3/MAYOOR/TK SN1081/AE.SQUARROSA(222)/4/KUKUN/5/GAN/AE.SQUARROSA(248)	Synthetic-derived wheat	SYN-DER
SD56	ALTAR 84/AE.SQUARROSA(224)//2*YACO/3/MAYOOR/TK SN1081/AE.SQUARROSA(222)/4/KUKUN/5/GAN/AE.SQUARROSA(248)	Synthetic-derived wheat	SYN-DER
SD57	ALTAR 84/AE.SQUARROSA(224)//2*YACO/3/MAYOOR/TK SN1081/AE.SQUARROSA(222)/4/KUKUN/5/GAN/AE.SQUARROSA)(248)	Synthetic-derived wheat	SYN-DER
SD58	ALTAR 84/AE.SQUARROSA(224)//2*YACO/3/MAYOOR/TK SN1081/AE.SQUARROSA(222)/4/KUKUN/5/GAN/AE.SQUARROSA(248)	Synthetic-derived wheat	SYN-DER
SD59	ALTAR 84/AE.SQUARROSA(224)//2*YACO/3/MAYOOR/TK SN1081/AE.SQUARROSA(222)/4/KUKUN/5/GAN/AE.SQUARROSA(248)	Synthetic-derived wheat	SYN-DER
SD60	MH 97/2/D67.2/P66.270//T.BOEOTICUM(66)	Synthetic-derived wheat	SYN-DER
SD61	TURACO/5/CHIR3/4/SIREN//ALTAR84/AE.SQUARROSA(205)/3/3*BUC/6/CNO/7/ CPI/GEDIZ/3/GOO//JO/CRA/4/AE.SQUARROSA(227)	Synthetic-derived wheat	SYN-DER
SD62	TURACO/5/CHIR3/4/SIREN//ALTAR84/AE.SQUARROSA(205)/3/3*BUC/6/CNO/7/ CPI/GEDIZ/3/GOO//JO/CRA/4/AE.SQUARROSA(227)	Synthetic-derived wheat	SYN-DER
SD63	TURACO/5/CHIR3/4/SIREN//ALTAR84/AE.SQUARROSA(205)/3/3*BUC/6/CNO/7/ CPI/GEDIZ/3/GOO//JO/CRA/4/AE.SQUARROSA(227)	Synthetic-derived wheat	SYN-DER
SD64	RABE/2*MO88/5/68.111/RGB-U//WARD RESEL/3/STIL/4/AE.SQUARROSA(1038)	Synthetic-derived wheat	SYN-DER
SD65	RABE/2*MO88/5/68.111/RGB-U//WARD RESEL/3/STIL/4/AE.SQUARROSA(1038)	Synthetic-derived wheat	SYN-DER
SD66	RABE/2*MO88/5/68.111/RGB-U//WARD RESEL/3/STIL/4/AE.SQUARROSA(1038)	Synthetic-derived wheat	SYN-DER
SD67	MAYOOR//TKSN1081/AE.SQUARROSA(222)/3/OPATA/6/68.111/RGB-U//WARD/3/FGO/4/RABI/5/AE.SQUARROSA(878)	Synthetic-derived wheat	SYN-DER
SD68	CPI/GEDIZ/3/GOO//JO69/CRA/4/AE.SQUARROSA(208)/5/OAPTA/6/68.111/RGB-U//WARD/3/FGO/4/RABI/5/AE.SQUARROSA(878)	Synthetic-derived wheat	SYN-DER
SD70	CPI/GEDIZ/3/GOO//JO69/CRA/4/AE.SQUARROSA (208)/5/OAPTA/6/68.111/RGB-U//WARD RESEL/3/STIL/4/AE.SQUARROSA(783)	Synthetic-derived wheat	SYN-DER
SD73	CPI/GEDIZ/3/GOO//JO69/CRA/4/AE.SQUARROSA(208)/5/OAPTA/6/68.111/RGB-U//WARD RESEL/3/STIL/4/AE.SQUARROSA(783)	Synthetic-derived wheat	SYN-DER
SD74	CPI/GEDIZ/3/GOO//JO69/CRA/4/AE.SQUARROSA(208)/5/OAPTA/6/68.111/RGB-U//WARD RESEL/3/STIL/4/AE.SQUARROSA(783)	Synthetic-derived wheat	SYN-DER
SD76	CPI/GEDIZ/3/GOO//JO69/CRA/4/AE.SQUARROSA(208)/5/OPATA/6/68.111/RGB-U//WARD RESEL/3/STIL/4/AE.SQUARROSA(783)	Synthetic-derived wheat	SYN-DER
SD77	CPI/GEDIZ/3/GOO//JO69/CRA/4/AE.SQUARROSA(208)/5/OPATA/6/68.111/RGB-U//WARD RESEL/3/STIL/4/AE.SQUARROSA(783)	Synthetic-derived wheat	SYN-DER
SD78	CPI/GEDIZ/3/GOO//JO69/CRA/4/AE.SQUARROSA(208)/5/OPATA/6/68.111/RGB-U//WARD RESEL/3/STIL/4/AE.SQUARROSA(783)	Synthetic-derived wheat	SYN-DER
SD79	CPI/GEDIZ/3/GOO//JO69/CRA/4/AE.SQUARROSA(208)/5/OPATA/6/68.111/RGB-U//WARD RESEL/3/STIL/4/AE.SQUARROSA(783)	Synthetic-derived wheat	SYN-DER
SD80	CPI/GEDIZ/3/GOO//JO69/CRA/4/AE.SQUARROSA(208)/5/OPATA/6/68.111/RGB-U//WARD RESEL/3/STIL/4/AE.SQUARROSA(783)	Synthetic-derived wheat	SYN-DER
SD81	CPI/GEDIZ/3/GOO//JO69/CRA/4/AE.SQUARROSA(208)/5/OPATA/6/68.111/RGB-U//WARD RESEL/3/STIL/4/AE.SQUARROSA(783)	Synthetic-derived wheat	SYN-DER
SD82	CPI/GEDIZ/3/GOO//JO69/CRA/4/AE.SQUARROSA(208)/5/OPATA/6/68.111/RGB-U//WARD RESEL/3/STIL/4/AE.SQUARROSA(783)	Synthetic-derived wheat	SYN-DER
SD83	CPI/GEDIZ/3/GOO//JO69/CRA/4/AE.SQUARROSA(208)/5/OPATA/6/68.111/RGB-U//WARD RESEL/3/STIL/4/AE.SQUARROSA(783)	Synthetic-derived wheat	SYN-DER
SD84	CPI/GEDIZ/3/GOO//JO69/CRA/4/AE.SQUARROSA (208)/5/OPATA/6/68.111/RGB-U//WARD RESEL/3/STIL/4/AE.SQUARROSA(783)	Synthetic-derived wheat	SYN-DER
SD85	TURACO/5/CHIR3/4/SIREN//ALTAR84/AE.SQUARROSA(205)/3/3*BUC/6/CNO/7/ CPI/GEDIZ/3/GOO//JO/CRA/4/AE.SQUARROSA(273)	Synthetic-derived wheat	SYN-DER
SD86	OPATA/6/68.111/RGB-U//WARD/3/FGO/4/RABI/5/AE.SQUARROSA(878)	Synthetic-derived wheat	SYN-DER
SD87	INQALAB 91/TSAPKI//SCA/AE.SQUARROSA(518)	Synthetic-derived wheat	SYN-DER
SD88	ALTAR 84/AE.SQUARROSA(221)//YACO/3/INQALAB 91/4/D67.2/P66.270//T.BOEOTICUM(66)	Synthetic-derived wheat	SYN-DER
SD89	CNDO/R143//ENTE/MEXI_2/3/AE.SQUARROSA(TAUS)/4/WEAVER/5/2*KAUZ/6/ DOY1/AE.SQUARROSA) (458)	Synthetic-derived wheat	SYN-DER
SD90	CNDO/R143//ENTE/MEXI_2/3/AE.SQUARROSA(TAUS)/4/WEAVER/5/2*KAUZ/6/ DOY1/AE.SQUARROSA) (458)	Synthetic-derived wheat	SYN-DER
SD91	CNDO/R143//ENTE/MEXI_2/3/AE.SQUARROSA(TAUS)/4/WEAVER/5/2*KAUZ/6/ DOY1/AE.SQUARROSA) (458)	Synthetic-derived wheat	SYN-DER
SD92	CNDO/R143//ENTE/MEXI_2/3/AE.SQUARROSA(TAUS)/4/WEAVER/5/2*KAUZ/6/ DOY1/AE.SQUARROSA) (458)	Synthetic-derived wheat	SYN-DER
SD93	CNDO/R143//ENTE/MEXI_2/3/AE.SQUARROSA(TAUS)/4/WEAVER/5/2*KAUZ/6/DOY1/AE.SQUARROSA(458)	Synthetic-derived wheat	SYN-DER
SD94	SERI/5/68.111/RGB-U//WARD RESEL/3/STIL/4/AE.SQUARROSA(392)	Synthetic-derived wheat	SYN-DER
SD95	TURACO/5/CHIR3/4/SIREN//ALTAR84/AE.SQUARROSA(205)/3/3*BUC/6/OPATA/7/ SCA/AE.SQUARROSA(518)	Synthetic-derived wheat	SYN-DER
SD96	MAYOOR//TK SN1081/AE.SQUARROSA(222)/3/CBRD/4/ARLIN_1/T.MONOCOCCUM(95)	Synthetic-derived wheat	SYN-DER
SD97	MAYOOR//TK SN1081/AE.SQUARROSA(222)/3/CBRD/4/ARLIN_1/T.MONOCOCCUM(95)	Synthetic-derived wheat	SYN-DER
SD98	CHAPIO/INQALAB 91/4/68.111/RGB-U//WARD/3/AE.SQUARROSA(452)	Synthetic-derived wheat	SYN-DER
SD99	CHAPIO/INQALAB 91/4/68.111/RGB-U//WARD/3/AE.SQUARROSA(452)	Synthetic-derived wheat	SYN-DER
SD100	CROC-1/AE.SQUARROSA(224)//KAUZ/3/CETA/AE.SQUARROSA(895)	Synthetic-derived wheat	SYN-DER
SD101	CROC-1/AE.SQUARROSA(224)//KAUZ/3/CETA/AE.SQUARROSA(895)	Synthetic-derived wheat	SYN-DER
SD102	OPATA/PAS//DOY1/AE.SQUARROSA(1024)	Synthetic-derived wheat	SYN-DER
SD103	MAYOOR//TKSN1081/AE.SQUARROSA(222)/3/OPATA/4/ DOY1/AE.SQUARROSA(515)	Synthetic-derived wheat	SYN-DER
SD104	DOYI/AE.SQUARROSA(1018)/6/CPI/GEDIZ/3/GOO//JO69/CRA/4/AE.SQUARROSA (208)/5/OPATA	Synthetic-derived wheat	SYN-DER
SD105	DOYI/AE.SQUARROSA(1018) x CPI/GEDIZ/3/GOO//JO69/CRA/4/AE.SQUARROSA (208)/5/OPATA	Synthetic-derived wheat	SYN-DER
SD106	DOYI/AE.SQUARROSA(1018) x CPI/GEDIZ/3/GOO//JO69/CRA/4/AE.SQUARROSA (208)/5/OPATA	Synthetic-derived wheat	SYN-DER
SD107	MAYOOR/TK SN1081/AE.SQUARROSA (222)/3/PASTOR/4/CROC_1/AE.SQUARROSA(444)	Synthetic-derived wheat	SYN-DER
SD108	MAYOOR/TK SN1081/AE.SQUARROSA(222)/3/PASTOR/4/CROC_1/AE.SQUARROSA(444)	Synthetic-derived wheat	SYN-DER
SD110	OPATA//CETA/AE.SQUARROSA(895)	Synthetic-derived wheat	SYN-DER
SD115	OPATA//DVERD_2/AE.SQUARROSA(333)	Synthetic-derived wheat	SYN-DER
SD116	OPATA//DVERD_2/AE.SQUARROSA(333)	Synthetic-derived wheat	SYN-DER
SD117	OPATA//DVERD_2/AE.SQUARROSA(333)	Synthetic-derived wheat	SYN-DER
SD118	OPATA//DVERD_2/AE.SQUARROSA(333)	Synthetic-derived wheat	SYN-DER
SD119	OPATA/6/68.111/RGB-U//WARD/3/FGO/4/RABI/5/AE.SQUARROSA(629)	Synthetic-derived wheat	SYN-DER
SD120	OPATA/6/x 68.111/RGB-U//WARD/3/FGO/4/RABI/5/AE.SQUARROSA(629)	Synthetic-derived wheat	SYN-DER
SD121	OPATA//ALTAR 84/AE.SQUARROSA(J BANGOR)	Synthetic-derived wheat	SYN-DER
SD122	OPATA//ALTAR 84/AE.SQUARROSA(J BANGOR)	Synthetic-derived wheat	SYN-DER
SD123	OPATA//ALTAR 84/AE.SQUARROSA(J BANGOR)	Synthetic-derived wheat	SYN-DER
SD124	OPATA//ALTAR 84/AE.SQUARROSA(J BANGOR)	Synthetic-derived wheat	SYN-DER
SD125	OPATA//ALTAR 84/AE.SQUARROSA(J BANGOR)	Synthetic-derived wheat	SYN-DER
SD126	OPATA//CETA/AE.SQUARROSA(1027)	Synthetic-derived wheat	SYN-DER
SD127	OPATA//ALTAR 84/AE.SQUARROSA(205)	Synthetic-derived wheat	SYN-DER
SD129	OPATA//DOY 1/AE.SQUARROSA(1026)	Synthetic-derived wheat	SYN-DER
SD130	MAYOOR//TK SN1081/AE.SQUARROSA(222)/3/PASTOR/4/MH-97	Synthetic-derived wheat	SYN-DER
SD134	MAYOOR//TK SN1081/AE.SQUARROSA(222)/3/FCT /6/YAV_3/SCO//JO69/CRA/3/YAV/79/4/AE.SQUARROSA(498)/5/OPATA	Synthetic-derived wheat	SYN-DER
SD135	KAUZ/4/MAYOOR//TK SN1081/AE.SQUARROSA(222)/3/CBRD	Synthetic-derived wheat	SYN-DER
SD136	KAUZ/4/MAYOOR//TK SN1081/AE.SQUARROSA (222)/3/CBRD	Synthetic-derived wheat	SYN-DER
SD142	BKH-93/4/MAYOOR//TK SN1081/AE.SQUARROSA)(222)/3/FCT	Synthetic-derived wheat	SYN-DER
SD143	BAV/4/MAYOOR//TK SN1081/AE.SQUARROSA(222)/3/CBRD	Synthetic-derived wheat	SYN-DER
SD146	CROC-1/AE.SQUARROSA(205)//BORL95/3/ALTAR84	Synthetic-derived wheat	SYN-DER
SD148	INQALAB/7/68.111/RGB-U//WARD/3/FGO/4/RABI/5/AE.SQUARROSA (878)/6/CETA	Synthetic-derived wheat	SYN-DER
SD165	MAYOOR//TK SN1081/AE.SQUARROSA)(222)/3/BCN/6/ 68.111/RGB-U//WARD/3/FGO/4/RABI/5/AE.SQUARROSA (878)/6/CETA/	Synthetic-derived wheat	SYN-DER
SD166	TURACO/5/CHIR3/4/SIREN//ALTAR 84/AE.SQUARROSA(205)/3/3*BUC/6/CNO/7/ 68.111/RGB-U//WARD/3/FGO/4/RABI/5/AE.SQUARROSA (878)/6/CETA/	Synthetic-derived wheat	SYN-DER
SD167	TURACO/5/CHIR3/4/SIREN//ALTAR 84/AE.SQUARROSA(205)/3/3*BUC/6/CNO/7/ 68.111/RGB-U//WARD/3/FGO/4/RABI/5/AE.SQUARROSA (878)/6/CETA/	Synthetic-derived wheat	SYN-DER
SD168	TURACO/5/CHIR3/4/SIREN//ALTAR 84/AE.SQUARROSA(205)/3/3*BUC/6/CNO/7/ 68.111/RGB-U//WARD/3/FGO/4/RABI/5/AE.SQUARROSA (878)/6/CETA/	Synthetic-derived wheat	SYN-DER
SD169	TURACO/5/CHIR3/4/SIREN//ALTAR 84/AE.SQUARROSA(205)/3/3*BUC/6/CNO/7/ 68.111/RGB-U//WARD/3/FGO/4/RABI/5/AE.SQUARROSA (878)/6/CETA/	Synthetic-derived wheat	SYN-DER
SD170	MAYOOR//TK SN1081/AE.SQUARROSA)(222)/3/FCT/4/PASTOR	Synthetic-derived wheat	SYN-DER
SD171	MAYOOR//TK SN1081/AE.SQUARROSA)(222)/3/FCT/4/PASTOR	Synthetic-derived wheat	SYN-DER
SD172	MAYOOR//TK SN1081/AE.SQUARROSA)(222)/3/FCT/4/PASTOR	Synthetic-derived wheat	SYN-DER
SD173	MAYOOR//TK SN1081/AE.SQUARROSA)(222)/3/FCT/4/PASTOR	Synthetic-derived wheat	SYN-DER
SD174	MAYOOR//TK SN1081/AE.SQUARROSA)(222)/3/FCT/4/PASTOR	Synthetic-derived wheat	SYN-DER
SD175	MAYOOR//TK SN1081/AE.SQUARROSA)(222)/3/FCT/4/PASTOR	Synthetic-derived wheat	SYN-DER
SD176	MAYOOR//TK SN1081/AE.SQUARROSA)(222)/3/BCN/4//6/68.111/RGB-U//WARD/3/FGO/4/RABI/5/AE.SQUARROSA (878)/6/CETA/	Synthetic-derived wheat	SYN-DER
SD177	GAN/AE.SQUARROSA(236)//CETA/AE.SQUARROSA(895)/3/MAIZ/4/INQALAB 91/5/ PBW-343	Synthetic-derived wheat	SYN-DER
SD178	MAYOOR//TK SN1081/AE.SQUARROSA)(222)/3/FCT/4/PASTOR	Synthetic-derived wheat	SYN-DER
SD190	DOY1/AE.SQUARROSA(224)//HANS/PRL	Synthetic-derived wheat	SYN-DER
SD191	ALTAR 84/AE.SQUARROSA(193)//PASTOR	Synthetic-derived wheat	SYN-DER
SD192	GAN/AE.SQUARROSA(236)//CETA/AE.SQUARROSA(895)/3/MAIZ/4/INQALAB 91/5/ BKH-94	Synthetic-derived wheat	SYN-DER
SD193	GAN/AE.SQUARROSA(236)//CETA/AE.SQUARROSA(895)/3/MAIZ/4/INQALAB 91/5/BKH-94	Synthetic-derived wheat	SYN-DER
SD194	GAN/AE.SQUARROSA(236)//CETA/AE.SQUARROSA(895)/3/MAIZ/4/INQALAB 91/5/BKH-94	Synthetic-derived wheat	SYN-DER
SD195	GAN/AE.SQUARROSA(236)//CETA/AE.SQUARROSA(895)/3/MAIZ/4/INQALAB 91/5/BKH-94	Synthetic-derived wheat	SYN-DER
SD196	GAN/AE.SQUARROSA(236)//CETA/AE.SQUARROSA(895)/3/MAIZ/4/INQALAB 91/5/BKH-94	Synthetic-derived wheat	SYN-DER
SD197	GAN/AE.SQUARROSA(236)//CETA/AE.SQUARROSA(895)/3/MAIZ/4/INQALAB 91/5/ PBW-343	Synthetic-derived wheat	SYN-DER
SD198	GAN/AE.SQUARROSA(236)//CETA/AE.SQUARROSA(895)/3/MAIZ/4/INQALAB 91/5/PBW-343	Synthetic-derived wheat	SYN-DER
SD199	GAN/AE.SQUARROSA(236)//CETA/AE.SQUARROSA(895)/3/MAIZ/4/INQALAB 91/5/ PBW-343	Synthetic-derived wheat	SYN-DER
SD200	GAN/AE.SQUARROSA(236)//CETA/AE.SQUARROSA(895)/3/MAIZ/4/INQALAB 91/5/PBW-343	Synthetic-derived wheat	SYN-DER
SD201	GAN/AE.SQUARROSA(236)//CETA/AE.SQUARROSA(895)/3/MAIZ/4/INQALAB 91/5/PBW-343	Synthetic-derived wheat	SYN-DER
SD202	GAN/AE.SQUARROSA(236)//CETA/AE.SQUARROSA(895)/3/MAIZ/4/INQALAB 91/5/PBW-343	Synthetic-derived wheat	SYN-DER
SD203	GAN/AE.SQUARROSA(236)//CETA/AE.SQUARROSA(895)/3/MAIZ/4/INQALAB 91/5/PBW-343	Synthetic-derived wheat	SYN-DER
SD204	GAN/AE.SQUARROSA(236)//CETA/AE.SQUARROSA(895)/3/MAIZ/4/INQALAB 91/5/PBW-343	Synthetic-derived wheat	SYN-DER
SD205	GAN/AE.SQUARROSA(236)//CETA/AE.SQUARROSA(895)/3/MAIZ/4/INQALAB 91/5/PBW-343	Synthetic-derived wheat	SYN-DER
SD206	GAN/AE.SQUARROSA(236)//CETA/AE.SQUARROSA(895)/3/MAIZ/4/INQALAB 91/5/PBW-343	Synthetic-derived wheat	SYN-DER
SD207	GAN/AE.SQUARROSA(236)//CETA/AE.SQUARROSA(895)/3/MAIZ/4/INQALAB 91/5/PBW-343	Synthetic-derived wheat	SYN-DER
SD208	GAN/AE.SQUARROSA(236)//CETA/AE.SQUARROSA(895)/3/MAIZ/4/INQALAB 91/5/PBW-343	Synthetic-derived wheat	SYN-DER
SD209	GAN/AE.SQUARROSA(236)//CETA/AE.SQUARROSA(895)/3/MAIZ/4/INQALAB 91/5/PBW-343	Synthetic-derived wheat	SYN-DER
SD2_AL	MAYOOR//TKSN1081/AE.SQUARROSA(222)/3/OPATA/6/68.111/RGB-U//WARD/3/FGO/4/RABI/5/AE.SQUARROSA(878)	Synthetic-derived wheat	SYN-DER
SD3_AL	68.111/RGB-U//WARD/3/FGO/4/RABI/5/AE.SQUARROSA (878)/6/CETA/5/68.111/RGB-U//WARD RESEL/3/STIL/4/AE.SQUARROSA(783)	Synthetic-derived wheat	SYN-DER
SD4_AL	MAYOOR//TKSN1081/AE.SQUARROSA(222)/3/OPATA/4/ CETA/AE.SQUARROSA(895)	Synthetic-derived wheat	SYN-DER
SD14_AL	D67.2/P66.270//AE.SQUARROSA(223)/3/ARLIN_1/T.MONOCOCCUM(95)	Synthetic-derived wheat	SYN-DER
SD17_AL	OPATA//CETA/AE.SQUARROSA(1031)	Synthetic-derived wheat	SYN-DER
SD27_AL	OPATA//AE.SQUARROSA(1026)/DOY 1)	Synthetic-derived wheat	SYN-DER
SD33_AL	CHIR3/CBRD//OPATA	Synthetic-derived wheat	SYN-DER
SD37_AL	MAYOOR//TK SN1081/AE.SQUARROSA(222)/3/PASTOR/4/SARSABZ	Synthetic-derived wheat	SYN-DER
SD41_AL	MAYOOR//TK SN1081/AE.SQUARROSA (222)/4/SABUF/3/BCN//CETA/AE.SQUARROSA(895)/5/GAN/AE.SQUARROSA (897)//OPATA	Synthetic-derived wheat	SYN-DER
SD43_AL	BKH-93/BORLOUG M95	Synthetic-derived wheat	SYN-DER
SD44_AL	BKH-93/BORLOUG M95	Synthetic-derived wheat	SYN-DER
SD45_AL	FUS/BW-595-(ALTAR 84/AE.SQUARROSA (224)//2*YACO/7/OPATA/6/68.111RGB-U//WARD/3/FGO/4/…) x INQ-120-(162 SAAR/INQALAB 91)	Synthetic-derived wheat	SYN-DER
SD47_AL	SARSABZ//CHIR3/CBRD	Synthetic-derived wheat	SYN-DER
SD48_AL	OPATA/PASTOR	Synthetic-derived wheat	SYN-DER
SD69_AL	MAYOOR//TKSN1081/AE.SQUARROSA(222)/3/OPATA/6/68.111/RGB-U//WARD/3/FGO/4/RABI/5/AE.SQUARROSA(878)	Synthetic-derived wheat	SYN-DER
SD71_AL	CPI/GEDIZ/3/GOO//JO69/CRA/4/AE.SQUARROSA(208)/5/OAPTA/6/68.111/RGB-U//WARD RESEL/3/STIL/4/AE.SQUARROSA(783)	Synthetic-derived wheat	SYN-DER
SD72_AL	CPI/GEDIZ/3/GOO//JO69/CRA/4/AE.SQUARROSA(208)/5/OAPTA/6/68.111/RGB-U//WARD RESEL/3/STIL/4/AE.SQUARROSA(783)	Synthetic-derived wheat	SYN-DER
SD111_AL	OPATA//INQALAB 91/AC8528	Synthetic-derived wheat	SYN-DER
SD112_AL	OPATA//INQALAB 91/AC8528	Synthetic-derived wheat	SYN-DER
SD113_AL	OPATA//GAN/AE.SQUARROSA(408)	Synthetic-derived wheat	SYN-DER
SD114_AL	OPATA//DOY1/AE.SQUARROSA(458)	Synthetic-derived wheat	SYN-DER
SD128_AL	OPATA//INQALAB 91/TSAPKI	Synthetic-derived wheat	SYN-DER
SD131_AL	PAS/4/MAYOOR//TK SN1081/AE.SQUARROSA)(222)/3/FCT	Synthetic-derived wheat	SYN-DER
SD132_AL	PAS/4/MAYOOR//TK SN1081/AE.SQUARROSA)(222)/3/FCT	Synthetic-derived wheat	SYN-DER
SD137_AL	MAYOOR//TK SN1081/AE.SQUARROSA(222)/3/PASTOR/4/SARSABZ	Synthetic-derived wheat	SYN-DER
SD138_AL	BKH-93/4/MAYOOR//TK SN1081/AE.SQUARROSA)(222)/3/FCT	Synthetic-derived wheat	SYN-DER
SD139_AL	PASTOR/4/MAYOOR//TK SN1081/AE.SQUARROSA(222)/3/CBRD	Synthetic-derived wheat	SYN-DER
SD140_AL	PASTOR/4/MAYOOR//TK SN1081/AE.SQUARROSA(222)/3/CBRD	Synthetic-derived wheat	SYN-DER
SD141_AL	PASTOR/4/MAYOOR//TK SN1081/AE.SQUARROSA(222)/3/CBRD	Synthetic-derived wheat	SYN-DER
SD144_AL	BKH-94/4/D67.2//P66.270//AE.SQUARROSA(257)/3/OPATA	Synthetic-derived wheat	SYN-DER
SD145_AL	BKH-94/4/D67.2//P66.270//AE.SQUARROSA(257)/3/OPATA	Synthetic-derived wheat	SYN-DER
SD147_AL	KAMBARA/INQALAB	Synthetic-derived wheat	SYN-DER
SD149_AL	INQILAB 91/RABI//INQALAB	Synthetic-derived wheat	SYN-DER
SD150_AL	INQALAB/7/68.111/RGB-U//WARD/3/FGO/4/RABI/5/AE.SQUARROSA (878)/6/CETA/	Synthetic-derived wheat	SYN-DER
SD151_AL	CHAPIO/INQALAB 91/4/PICUS/3/KAUZ*2/BOW//KAUZ)	Synthetic-derived wheat	SYN-DER
SD152_AL	CHAPIO/INQALAB 91/4/PICUS/3/KAUZ*2/BOW//KAUZ)	Synthetic-derived wheat	SYN-DER
SD153_AL	CHAPIO/INQALAB 91/4/PICUS/3/KAUZ*2/BOW//KAUZ	Synthetic-derived wheat	SYN-DER
SD154_AL	CHAPIO/INQALAB 91/4/PICUS/3/KAUZ*2/BOW//KAUZ	Synthetic-derived wheat	SYN-DER
SD155_AL	CHAPIO/INQALAB 91/4/PICUS/3/KAUZ*2/BOW//KAUZ	Synthetic-derived wheat	SYN-DER
SD156_AL	CHAPIO/INQALAB 91/4/PICUS/3/KAUZ*2/BOW//KAUZ	Synthetic-derived wheat	SYN-DER
SD157_AL	CHAPIO/INQALAB 91/4/PICUS/3/KAUZ*2/BOW//KAUZ	Synthetic-derived wheat	SYN-DER
SD158_AL	CHAPIO/INQALAB 91/4/PICUS/3/KAUZ*2/BOW//KAUZ	Synthetic-derived wheat	SYN-DER
SD159_AL	CHAPIO/INQALAB 91/4/PICUS/3/KAUZ*2/BOW//KAUZ	Synthetic-derived wheat	SYN-DER
SD160_AL	CHAPIO/INQALAB 91/4/PICUS/3/KAUZ*2/BOW//KAUZ	Synthetic-derived wheat	SYN-DER
SD161_AL	CHAPIO/INQALAB 91/4/PICUS/3/KAUZ*2/BOW//KAUZ	Synthetic-derived wheat	SYN-DER
SD162_AL	CHAPIO/INQALAB 91/4/PICUS/3/KAUZ*2/BOW//KAUZ	Synthetic-derived wheat	SYN-DER
SD163_AL	CHAPIO/INQALAB 91/4/PICUS/3/KAUZ*2/BOW//KAUZ	Synthetic-derived wheat	SYN-DER
SD164_AL	CHAPIO/INQALAB 91/4/PICUS/3/KAUZ*2/BOW//KAUZ	Synthetic-derived wheat	SYN-DER
SD179_AL	MAYOOR/PASTOR	Synthetic-derived wheat	SYN-DER
SD180_AL	MAYOOR/PASTOR	Synthetic-derived wheat	SYN-DER
SD181_AL	MAYOOR/PASTOR	Synthetic-derived wheat	SYN-DER
SD182_AL	MAYOOR/PASTOR	Synthetic-derived wheat	SYN-DER
SD183_AL	MAYOOR/PASTOR	Synthetic-derived wheat	SYN-DER
SD184_AL	CHIRYA/PBW-343	Synthetic-derived wheat	SYN-DER
SD185_AL	CHIRYA/PBW-343	Synthetic-derived wheat	SYN-DER
SD186_AL	CHIRYA/PASTOR	Synthetic-derived wheat	SYN-DER
SD187_AL	CHIRYA/Weebill-1	Synthetic-derived wheat	SYN-DER
SD188_AL	CHIRYA/Weebill-1	Synthetic-derived wheat	SYN-DER
SD189_AL	CHIRYA/BKH-94	Synthetic-derived wheat	SYN-DER
N1_AL	NARC-234/NARC-241	Advance line	AL
N2_AL	NARC-234/SARSABZ	Advance line	AL
N3_AL	NARC-241/BHITTAI	Advance line	AL
N4_AL	NARC-234/NESSER	Advance line	AL
N5_AL	NARC-234/NARC-241	Advance line	AL
N6_AL	NARC-234/NARC-241	Advance line	AL
N7_AL	NARC-241/BHITTAI	Advance line	AL
N8_AL	NARC-234/NARC-241	Advance line	AL
N9_AL	NAVOJOA M2007	Advance line	AL
N10_AL	NARC-234/SARSABZ	Advance line	AL
N11_AL	NARC-241/BHITTAI	Advance line	AL
N12_AL	NARC-241/BHITTAI	Advance line	AL
N13_AL	NARC-234/BHITTAI	Advance line	AL
N14_AL	NARC-234/NARC-241	Advance line	AL
N15_AL	NARC-241/BHITTAI	Advance line	AL
N16_AL	NARC-234/BHITTAI	Advance line	AL
N17_AL	ROLFO7/3/T.DICOCCON PI94625/AE. SQ (370)	Advance line	AL
N18_AL	BW//SH/AE. SQ (305)	Advance line	AL
N19_AL	IBT-S/1069 (5-133)	Advance line	AL
N20_AL	ATTILA/5/CHIR3/4/SIREN//ALTAR 84/AE. SQ (205)/3/3*BUC/6/FCT	Advance line	AL
N21_AL	ITMI/71	Advance line	AL
N22_AL	DVERD-2/AE. SQ (214)//2*ESDA/3/NS732/HER	Advance line	AL
N23_AL	FRET 2/TUKURU//FRET 2/3/MUNAL #1	Advance line	AL
N24_AL	REYNA-18 (ICARDA)	Advance line	AL
N25_AL	TEMERIND-8 (ICARDA)	Advance line	AL
N26_AL	CPI/GEDIZ/3/GOO//GO69/CRA/4/AE. SQ (208)/5/OPATA/6/68.111/RGB-U//WARD RESEL/3/STIL/4/AE. SQ (783)/7/CROC/AE. SQ (444)	Advance line	AL
N27_AL	PASTOR/7/YAV_3SCO/JO69//CRA/3/YAV 79/4/AE. SQ (498)/5/OPATA/6/DVERD_2/AE. SQ (295)	Advance line	AL
N28_AL	INQILAB-91/ESWYT-41	Advance line	AL
N29_AL	INQILAB-91/ESWYT-41	Advance line	AL
N30_AL	INQILAB-91/ESWYT-41	Advance line	AL
N31_AL	CS/TH. CURV//GLENNSON/3/ALD/PAVON	Advance line	AL
N32_AL	QG4.37 A/4/MILAN/KAUZ//PRINIA/3/BAV92/5/…	Advance line	AL
N33_AL	SOKOLL//FRETL/2*PIFED	Advance line	AL
N34_AL	SOKOLL/TRCH	Advance line	AL
N35_AL	SW89-5124*2/FASAN/3/ALTAR84/AE. SQ//2*OPATA	Advance line	AL
N36_AL	D67.2/PARANA 66.270//AE. SQ (320)/3/…	Advance line	AL
N37_AL	FILIN/3/CROC_1/AE.SQ (205)//KAUZ/4/FILIN	Advance line	AL
N38_AL	SOKOLL*2/3/PASTOR//MUNIA/ALTAR 84	Advance line	AL
N39_AL	CNDO/R143//ENTE/MAXI_2/3/AE. SQ…	Advance line	AL
N40_AL	SUP152//ND643/2*WBLL1	Advance line	AL
N41_AL	D67.2/P66.270//AE.SQUARROSA(223)3/ARLIN_1/T.MONOCOCCUM(95)	Advance line	AL
N42_AL	OPATA//ROK/KML// AE.SQUARROSA(214)	Advance line	AL
N43_AL	OPATA//DOY 1/AE.SQUARROSA(517)	Advance line	AL
N44_AL	OPATA//68.111/RGB-U//WARD/3/FGO/4/RABI/5/AE.SQUARROSA(878)	Advance line	AL
N45_AL	OPATA//ALTAR 84.AE.SQUARROSA(J BANGOR)	Advance line	AL
N46_AL	BKH-93/6/CPI/GEDIZ/3/GOO//JO69/CRA/4/AE.SQUARROSA(208)/5/OAPTA	Advance line	AL
N47_AL	MAYOOR//TK SN1081/AE.SQUARROSA (222)/4/SABUF/3/BCN//CETA/AE.SQUARROSA(895)/5/GAN/AE.SQUARROSA (897)//OPATA	Advance line	AL
N48_AL	OPATA/PASTOR	Advance line	AL
N49_AL	OPATA/5/68.111/RGB-U//WARD RESEL/3/STIL/4/AE.SQUARROSA(1038)	Advance line	AL
N50_AL	INQALAB 91/TSAPKI//SCA/AE.SQUARROSA(518)	Advance line	AL
N51_AL	CNDO/R143//ENTE/MEXI_2/3/AE.SQUARROSA(TAUS)/4/WEAVER/5/2*KAUZ/6/ DOY1/AE.SQUARROSA) (458)	Advance line	AL
N52_AL	CNDO/R143//ENTE/MEXI_2/3/AE.SQUARROSA(TAUS)/4/WEAVER/5/2*KAUZ/6/DOY1/AE.SQUARROSA(458)	Advance line	AL
N53_AL	PBW-343//DOY1/AE.SQUARROSA(188)	Advance line	AL
N54_AL	OPATA//DVERD_2/AE.SQUARROSA(333)	Advance line	AL
N55_AL	OFANTO	Advance line	AL
N56_AL	ALDIA_1/ALTAR84//YAZI_1/4/CREX//BOY/YAV_1/…	Advance line	AL
N57_AL	SOMAT_4/INTER_8/4/GODRIN/GUTROS//DUKEM/3/…	Advance line	AL
N58_AL	R143_RUFF//STIL/3/YAV79/4/SHWA/MALD/5/…	Advance line	AL
N59_AL	TOSKA_26/RASCON_37//SNITAN*2/4/ARMENT//…	Advance line	AL
N60_AL	SOMAT_4/INTER_8//VERDIT/10/PLATA_10/6/MQUE/4/…	Advance line	AL
N61_AL	SOMAT_4/INTER_8*2/5/NUS/SULA//5*NUS/4/SULA/…	Advance line	AL
N62_AL	MOHAWK/3/SOMAT_3PHAX_1//TILO_1/LOTUS_4/4/…	Advance line	AL
N63_AL	DIYARBAKIR, TURKEY	Advance line	AL
N64_AL	DIYARBAKIR, TURKEY	Advance line	AL
N65_AL	BAJ #1/KISKADEE #1	Advance line	AL
N66_AL	MUTUS*2/CHONTE	Advance line	AL
N67_AL	DIYARBAKIR, TURKEY	Advance line	AL
N68_AL	DIYARBAKIR, TURKEY	Advance line	AL
N69_AL	DIYARBAKIR, TURKEY	Advance line	AL
N70_AL	DIYARBAKIR, TURKEY	Advance line	AL
N71_AL	DIYARBAKIR, TURKEY	Advance line	AL
N72_AL	DIYARBAKIR, TURKEY	Advance line	AL
N73_AL	DIYARBAKIR, TURKEY	Advance line	AL
N74_AL	DIYARBAKIR, TURKEY	Advance line	AL
N75_AL	DIYARBAKIR, TURKEY	Advance line	AL
N76_AL	BARS, KOHAT, PAKISTAN	Advance line	AL
N77_AL	BARS, KOHAT, PAKISTAN	Advance line	AL
N78_AL	VEE//5 'S'/SARA//SOGHAT90	Advance line	AL
N79_AL	Cham4//URES/BOW 'S'	Advance line	AL
N80_AL	SARSABZ/SUNCO*2	Advance line	AL
N81_AL	CHEN/AEGILOPS SQUARROSA (TAUS)//BCN/3/VEE#7/…	Advance line	AL
N82_AL	SUP152*2/TINKIO #1	Advance line	AL
N83_AL	NORDDEPREZ/VG9144//KALYANSONA/BLUEBIRD/3/YACO/4/VEERY	Advance line	AL
N84_AL	PASTOR/3/ALTAR84/AEGILOPS SQUARROSA(TAUS)//OPATA (SOKOLL)	Advance line	AL
N85_AL	GALAXY-13	Advance line	AL
N86_AL	AMSEL/ATTILA//INQ-91/PEW'S'	Advance line	AL
N87_AL	LUAN/KOH-97	Advance line	AL
N88_AL	PBW65/2*Pastor	Advance line	AL
N89_AL	WBLL1*2/BRAMBLING//TAM200/TUI/3/VILLA JUAREZ F2009	Advance line	AL
N90_AL	WL-711/CROW "S"	Advance line	AL
PC_1	AS-2002	Pakistan cultivar	PC
PC_2	Auqab-2000	Pakistan cultivar	PC
PC_3	Bhakkar-2002(AZRI Bhakkar)	Pakistan cultivar	PC
PC_4	Chakwal-86	Pakistan cultivar	PC
PC_5	Chakwal-97	Pakistan cultivar	PC
PC_6	Faisalabad-08	Pakistan cultivar	PC
PC_7	Inqalab-91	Pakistan cultivar	PC
PC_8	Lasani-2008	Pakistan cultivar	PC
PC_9	Manthar-	Pakistan cultivar	PC
PC_10	Seher-2006	Pakistan cultivar	PC
PC_11	Shafaq-2006	Pakistan cultivar	PC
PC_12	AARI-2011	Pakistan cultivar	PC
PC_13	Ufaq	Pakistan cultivar	PC
PC_14	BARS-09(BARI Sample)	Pakistan cultivar	PC
PC_15	Punjab-2011	Pakistan cultivar	PC
PC_16	Millat-2011	Pakistan cultivar	PC
PC_17	Chenab-70	Pakistan cultivar	PC
PC_18	Chenab-79	Pakistan cultivar	PC
PC_19	Chenab-2000	Pakistan cultivar	PC
PC_20	Faisalab-83	Pakistan cultivar	PC
PC_21	Faislabad-85	Pakistan cultivar	PC
PC_22	Iqbal-2000	Pakistan cultivar	PC
PC_23	Karawan-2	Pakistan cultivar	PC
PC_24	Kohinoor-83	Pakistan cultivar	PC
PC_25	Kohistan-97	Pakistan cultivar	PC
PC_26	MexiPak-65	Pakistan cultivar	PC
PC_27	MH-97	Pakistan cultivar	PC
PC_28	Naeem-82	Pakistan cultivar	PC
PC_29	Pak-81	Pakistan cultivar	PC
PC_30	Parwaz-94	Pakistan cultivar	PC
PC_31	Pasina-90	Pakistan cultivar	PC
PC_32	Punjab-76	Pakistan cultivar	PC
PC_33	Punjab-81	Pakistan cultivar	PC
PC_34	Punjab-85	Pakistan cultivar	PC
PC_35	Punjab-96	Pakistan cultivar	PC
PC_36	SA-42	Pakistan cultivar	PC
PC_37	SA-75	Pakistan cultivar	PC
PC_39	Shahkar-95	Pakistan cultivar	PC
PC_41	SH-2002	Pakistan cultivar	PC
PC_42	WATAN(V-87094)	Pakistan cultivar	PC
PC_43	Galaxy-2013	Pakistan cultivar	PC
PC_44	Balue Siver	Pakistan cultivar	PC
PC_45	LU-26	Pakistan cultivar	PC
PC_46	Lyp-73	Pakistan cultivar	PC
PC_47	PARI-73	Pakistan cultivar	PC
PC_48	Pasban-90	Pakistan cultivar	PC
PC_49	Yecora-70	Pakistan cultivar	PC
PC_50	C-217	Pakistan cultivar	PC
PC_51	C-228	Pakistan cultivar	PC
PC_52	C-245	Pakistan cultivar	PC
PC_53	C-247	Pakistan cultivar	PC
PC_55	C-250	Pakistan cultivar	PC
PC_59	C-271	Pakistan cultivar	PC
PC_60	C-273	Pakistan cultivar	PC
PC_61	C-288	Pakistan cultivar	PC
PC_62	C-518	Pakistan cultivar	PC
PC_63	C-591	Pakistan cultivar	PC
PC_65	V-11183(Advanced)	Pakistan cultivar	PC
PC_66	Dharabi-2011	Pakistan cultivar	PC
PC_67	GA-2002	Pakistan cultivar	PC
PC_68	Kohsar-95	Pakistan cultivar	PC
PC_69	Chakwal-50	Pakistan cultivar	PC
PC_70	Aas-2011	Pakistan cultivar	PC
PC_71	Mairaj-08	Pakistan cultivar	PC
PC_72	Fareed-2006	Pakistan cultivar	PC
PC_73	Derawar-97	Pakistan cultivar	PC
PC_75	Bwp-97	Pakistan cultivar	PC
PC_79	TD-01	Pakistan cultivar	PC
PC_82	SKD-1	Pakistan cultivar	PC
PC_84	Benazir-2012	Pakistan cultivar	PC
PC_85	Abadgar-93	Pakistan cultivar	PC
PC_86	Jauhar-78	Pakistan cultivar	PC
PC_87	Sarsabz	Pakistan cultivar	PC
PC_88	Bhittai	Pakistan cultivar	PC
PC_89	Kiran-95	Pakistan cultivar	PC
PC_90	Khirman	Pakistan cultivar	PC
PC_91	sassui	Pakistan cultivar	PC
PC_92	Sindh-81	Pakistan cultivar	PC
PC_93	Marvi-2000	Pakistan cultivar	PC
PC_94	Nia-Sundar	Pakistan cultivar	PC
PC_96	Nia-Sarang	Pakistan cultivar	PC
PC_97	Nia-Amber	Pakistan cultivar	PC
PC_98	Soghat-90	Pakistan cultivar	PC
PC_99	Zardana-89	Pakistan cultivar	PC
PC_100	Zarlashta-99	Pakistan cultivar	PC
PC_101	Zarghoon-79	Pakistan cultivar	PC
PC_102	Raskoh	Pakistan cultivar	PC
PC_103	Sariab-92	Pakistan cultivar	PC
PC_107	Pirsabak-2005	Pakistan cultivar	PC
PC_108	Pirsabak-85	Pakistan cultivar	PC
PC_112	Nowshera-96	Pakistan cultivar	PC
PC_113	Pak-81	Pakistan cultivar	PC
PC_114	Khyber-87	Pakistan cultivar	PC
PC_115	Pirsabak-103(Advanced)	Pakistan cultivar	PC
PC_116	Pirsabak-105(Advanced	Pakistan cultivar	PC
PC_117	Azri-96	Pakistan cultivar	PC
PC_121	Lalma	Pakistan cultivar	PC
PC_122	Nifa-Bathoor	Pakistan cultivar	PC
PC_123	Fakhre-Sarhad	Pakistan cultivar	PC
PC_124	Barsat	Pakistan cultivar	PC
PC_125	NARC-2009	Pakistan cultivar	PC
PC_126	NARC-2011	Pakistan cultivar	PC
PC_127	PAK-2013	Pakistan cultivar	PC
PC_128	NR-399(Advanced)	Pakistan cultivar	PC
PC_129	NR-421(Advanced)	Pakistan cultivar	PC
PC_130	S24	Pakistan cultivar	PC
PC_132	WL711	Pakistan cultivar	PC
PC_134	NR-421	Pakistan cultivar	PC
PC_136	Barani-70	Pakistan cultivar	PC
PC_137	Kaghan-93	Pakistan cultivar	PC
PC_138	Haider-2000	Pakistan cultivar	PC
PC_139	Dirk	Pakistan cultivar	PC
PC_140	BWP-2000	Pakistan cultivar	PC
PC_141	Barani-83	Pakistan cultivar	PC
PC_142	Local White	Pakistan cultivar	PC
PC_144	Potohar-70	Pakistan cultivar	PC
PC_145	Pirsabak-91	Pakistan cultivar	PC
PC_146	Nori-70	Pakistan cultivar	PC
PC_151	Potowar-93	Pakistan cultivar	PC
PC_152	Sandal	Pakistan cultivar	PC
PC_154	KT-2010	Pakistan cultivar	PC
PC_155	KT-2000	Pakistan cultivar	PC
PC_159	Zamindar-80	Pakistan cultivar	PC
PC_160	T-9	Pakistan cultivar	PC
PC_161	Ujala-16	Pakistan cultivar	PC
PC_162	ZKC-50	Pakistan cultivar	PC
PC_163	T-11	Pakistan cultivar	PC
PC_412	Shahid-2017	Pakistan cultivar	PC
