# Supplementary material for: Genetic Diversity and Selection Signatures in Synthetic-Derived Wheats and Modern Spring Wheat
Source: Front Plant Sci. 2022 Jul 12;13:877496. doi: 10.3389/fpls.2022.877496 (PMC9315363; doi:10.3389/fpls.2022.877496)
Supplement: Supplementary Table S2 — The averaged genetic diversity parameters across chromosomes and genomes for each subpopulation (a–c). The SYN-DER indicates synthetic-derived wheats; PC, commercially released Pakistan cultivars; AL, advanced breeding lines. [file Table_2.XLSX]

## Sheet: Sheet1
Supplementary Table S2. The averaged genetic diversity parameters across chromosome and across genome for the WP and each subpopulation. The SYN-DER indicates synthetic-derived wheats; PC, commercially released Pakistan cultivars; AL, advance breeding lines.
Chromosome	Minor allele frequency				Hetrozygosity				Gene diversity				Polymorphism information content
	SYN-DER	PC	AL	WP	SYN-DER	PC	AL	WP	SYN-DER	PC	AL	WP	SYN-DER	PC	AL	WP
1A	0.238542	0.242995	0.252213	0.248886	0.00834566	0.0424574	0.0126402	0.0202087	0.328379	0.326812	0.342178	0.340845	0.265564	0.262699	0.27496	0.275314
1B	0.235019	0.201804	0.217193	0.220846	0.00984953	0.0374716	0.0119707	0.0189767	0.327887	0.288455	0.310998	0.316819	0.265376	0.23596	0.254837	0.259562
1D	0.223201	0.209215	0.193194	0.219319	0.0113253	0.0370907	0.011879	0.0193359	0.300281	0.285632	0.274489	0.295982	0.241489	0.233752	0.226069	0.241421
2A	0.272641	0.239737	0.256542	0.261903	0.0137582	0.0422112	0.0154091	0.0229714	0.352092	0.3254	0.335643	0.344726	0.279829	0.260991	0.268525	0.275762
2B	0.23797	0.236188	0.240533	0.243244	0.00919978	0.0358581	0.0132098	0.0187016	0.327657	0.324248	0.336087	0.33864	0.264303	0.262262	0.271473	0.273998
2D	0.176526	0.173921	0.149895	0.166953	0.0183618	0.0433261	0.0149895	0.0247432	0.258457	0.262635	0.238347	0.258237	0.215291	0.219736	0.203672	0.218148
3A	0.226308	0.208159	0.220108	0.221499	0.00862426	0.0402837	0.0111857	0.0191315	0.316945	0.294179	0.315849	0.31783	0.257733	0.239941	0.258044	0.260182
3B	0.235496	0.236523	0.24112	0.243519	0.00806209	0.0376787	0.0111741	0.0181441	0.321613	0.323013	0.3303	0.333323	0.259566	0.259919	0.266459	0.26912
3D	0.154722	0.0975743	0.117364	0.124805	0.00753959	0.0215982	0.00581968	0.0111965	0.243719	0.147098	0.194261	0.202343	0.208857	0.125014	0.170368	0.176406
4A	0.215736	0.203857	0.235113	0.226889	0.0100045	0.0358767	0.0133827	0.0190448	0.296845	0.287561	0.318751	0.311514	0.239499	0.235228	0.257808	0.252912
4B	0.152468	0.160572	0.204039	0.174977	0.0057042	0.0261281	0.00821521	0.0127857	0.220543	0.221492	0.292943	0.255458	0.184847	0.181456	0.242328	0.213864
4D	0.177182	0.174103	0.169673	0.174707	0.00802802	0.0328979	0.0121644	0.017032	0.273653	0.252079	0.254599	0.265394	0.230846	0.208184	0.213777	0.223628
5A	0.2214	0.219087	0.225122	0.227996	0.00565166	0.0372197	0.0105762	0.0169656	0.306832	0.3079	0.311171	0.318781	0.250053	0.250036	0.253476	0.260207
5B	0.220211	0.237368	0.233698	0.235151	0.00895388	0.0442928	0.0132324	0.0211835	0.304315	0.321823	0.322854	0.324887	0.246861	0.258991	0.261703	0.263836
5D	0.184236	0.187938	0.153044	0.175748	0.0216749	0.0404177	0.0187988	0.0263444	0.274829	0.266729	0.225832	0.263508	0.228856	0.218795	0.190169	0.22104
6A	0.224368	0.203224	0.224047	0.223283	0.00602718	0.0378211	0.00927795	0.0168186	0.299884	0.291781	0.314704	0.311472	0.242048	0.23987	0.255653	0.253994
6B	0.201981	0.23077	0.241044	0.244753	0.00671431	0.0344717	0.0108512	0.0165943	0.293001	0.306546	0.33333	0.325972	0.241314	0.246379	0.269618	0.263509
6D	0.230989	0.213945	0.219814	0.227368	0.0175465	0.041344	0.0197185	0.0255316	0.314329	0.293218	0.305505	0.312702	0.253817	0.237532	0.249232	0.253929
7A	0.191106	0.194039	0.21724	0.203326	0.00773581	0.0339627	0.0125928	0.0174058	0.269461	0.271529	0.309327	0.290317	0.221035	0.222254	0.253828	0.239167
7B	0.186254	0.197365	0.196524	0.19582	0.00877295	0.0290534	0.0109344	0.0156875	0.263143	0.284323	0.289004	0.286166	0.216096	0.233869	0.23988	0.237404
7D	0.185427	0.146881	0.147137	0.16323	0.0102259	0.033016	0.0112371	0.0174956	0.274587	0.20817	0.224914	0.245234	0.228537	0.171142	0.191056	0.207062
A	0.227157	0.215871	0.232912	0.23054	0.00859247	0.0385475	0.0121521	0.0189352	0.310062	0.300737	0.321089	0.319355	0.250823	0.244431	0.260328	0.259648
B	0.209914	0.21437	0.224879	0.222616	0.00817954	0.0349935	0.0113697	0.0174391	0.294023	0.2957	0.316502	0.311609	0.239766	0.239834	0.258043	0.254471
D	0.190326	0.17194	0.164303	0.178876	0.0135289	0.0356701	0.0135153	0.0202399	0.277122	0.24508	0.245421	0.263343	0.229671	0.202022	0.206334	0.220233
The whole genome	0.209133	0.200727	0.207365	0.210677	0.0101003	0.0364037	0.0123457	0.0188714	0.293736	0.280506	0.294337	0.298102	0.240087	0.228762	0.241568	0.244784
