# Supplementary material for: Genetic Diversity and Selection Signatures in Synthetic-Derived Wheats and Modern Spring Wheat
Source: Front Plant Sci. 2022 Jul 12;13:877496. doi: 10.3389/fpls.2022.877496 (PMC9315363; doi:10.3389/fpls.2022.877496)
Supplement: Supplementary Table S3 — The nucleotide diversity (pi) and Tajima'D summary statistics in the whole population (WP), synthetic-derived wheats (SYN-DER), commercially released Pakistan cultivars (PC), and advanced breeding lines. [file Table_3.XLSX]

## Sheet: Sheet1
Supplementary Table S3 The nucleotide diversity (pi) and Tajima'D summary statistics in whole population (WP), synthetic-derived wheats (SYN-DER), commercially released Pakistan cultivars (PC), and advance breeding lines.
Population	Nucleotide diversity			Tajima's D
	Mean	Minimum	Maximum	Mean	Minimum	Maximum
WP	8.28452e-07	9.68e-08	8.44e-06	1.41938	-0.513861	5.06325
SYN-DER	8.12062e-07	6.9e-09	8.51e-06	1.12669	-1.49181	4.58854
PC	7.92745e-07	7.81e-09	7.87e-06	1.04088	-1.67931	4.44165
AL	8.31665e-07	1.34e-08	8.34e-06	1.21109	-1.32468	4.70873
