# Supplementary material for: Genetic Diversity and Selection Signatures in Synthetic-Derived Wheats and Modern Spring Wheat
Source: Front Plant Sci. 2022 Jul 12;13:877496. doi: 10.3389/fpls.2022.877496 (PMC9315363; doi:10.3389/fpls.2022.877496)
Supplement: Supplementary Table S4 — The relative kinship between pairs of 422 accessions computed from 18,589 GBS-SNPs. The SD indicates synthetic-derived wheats; PC, commercially released Pakistan cultivars; AL, advanced breeding lines. [file Table_4.XLSX]

## Sheet: Sheet1
Supplementary Table S4. Relative kinship between pairs of 422 accessions computed from 18,589 GBS-SNPs. The SD indicates synthetic-derived wheats; PC, commercially released Pakistan cultivars; AL, advance breeding lines.
Test ID	SD1	SD5	SD6	SD7	SD8	SD9	SD10	SD11	SD12	SD13	SD15	SD16	SD18	SD20	SD21	SD22	SD23	SD24	SD25	SD26	SD28	SD30	SD31	SD32	SD34	SD35	SD36	SD38	SD39	SD40	SD42	SD46	SD49	SD50	SD51	SD52	SD53	SD54	SD55	SD56	SD57	SD58	SD59	SD60	SD61	SD62	SD63	SD64	SD65
SD1		0	0	0.309628	0.148879	0	0	0	0	0.682573	0.0466938	0	0.176415	0.165197	0.265133	0.268309	0	0	0.264093	0	0.25992	0.277144	0	0	0	0	0	0	0.0554176	0	0	0	0.0757692	0	0	0	0	0	0	0	0	0	0	0.0479087	0	0	0	0	0
SD5	0		0	0.412393	0.492789	0.589879	0	0.293745	0	0.151555	0.387997	0	0	0.508933	0.366509	0.355612	0	0	0.351569	0	0.363902	0.357324	0	0	0	0	0	0	0	0	0	0.265818	0.423501	0	0	0	0	0	0	0.151467	0	0	0	0	0.26923	0	0.268774	0.273406	0.275864
SD6	0	0		0	0	0.243755	0.253093	0	1.49844	0	0.0635893	0.389808	0.166034	0	0	0	0	0	0	0	0	0	0	0	0.00113581	0	0	0	0.0683171	0.169753	0.223852	0.025324	0	0.317688	0.335536	0.240071	0.243029	0.272021	0.253768	0.194161	0.387072	0.256789	0.242255	0	0	0.202461	0	0	0
SD7	0.309628	0.412393	0		0.655252	0.160951	0.143013	0	0	0.0824304	0.0709532	0	0.0655086	0.674002	0.0699656	0.0741838	0	0	0.0723999	0	0.080563	0.0745057	0	0	0.138106	0.0853061	0.158286	0.116072	0.0779397	0	0.370725	0.351838	0	0	0	0.181416	0.176904	0.182094	0.181909	0.120217	0	0.152094	0.171265	0	0.297396	0	0.307713	0.304526	0.308027
SD8	0.148879	0.492789	0	0.655252		0	0.0267402	0	0	0.147363	0.0101021	0	0.0308913	1.79559	0.0410816	0.0234092	0.0230441	0.0292335	0.031007	0.0334471	0.0264875	0.0338078	0.0154129	0.0149374	0	0	0.0312421	0.0222108	0.0019736	0	0.104172	0.0347287	0	0	0	0	0	0.0336802	0.0453097	0	0	0.0208802	0.0150337	0.0484962	0.807784	0	0.824529	0.816304	0.820674
SD9	0	0.589879	0.243755	0.160951	0		0	0.0737478	0.232782	0	0.26477	0	0.466938	0	0.418059	0.416023	0.0553319	0.0502286	0.411459	0.0573957	0.447072	0.438409	0.0576037	0.0590392	0	0	0	0	0	0	0.204216	0.37001	0.374632	0	0	0.0256793	0.0249889	0	0	0.420533	0	0	0	0.0189345	0	0	0	0	0
SD10	0	0	0.253093	0.143013	0.0267402	0		0	0.24768	0	0.0301853	0	0	0.016303	0	0	0	0	0	0	0	0	0	0	0.204358	0.198988	0.255116	0.23983	0.275362	0.154765	0.200351	0.338173	0	0.0625991	0.0606411	1.18601	1.19626	1.34531	1.30846	0.0427909	0.027916	1.37333	1.34664	0	0	0.213359	0	0	0
SD11	0	0.293745	0	0	0	0.0737478	0		0	0	0	0	0	0	0	0	0.61067	0.596706	0	0.58511	0	0	0.608772	0.608471	0	0	0	0	0	0	0	0	0.106816	0	0	0	0	0	0	0.213524	0	0	0	0	0	0	0	0	0
SD12	0	0	1.49844	0	0	0.232782	0.24768	0		0	0.0586971	0.386479	0.157841	0	0	0	0	0	0	0	0	0	0	0	0	0	0	0	0.0663785	0.17042	0.218439	0.0211268	0	0.324958	0.337593	0.234311	0.239527	0.268692	0.246096	0.183014	0.386523	0.25068	0.236842	0	0	0.194268	0	0	0
SD13	0.682573	0.151555	0	0.0824304	0.147363	0	0	0	0		0.157931	0	0.0876836	0.136405	0.460284	0.453557	0	0	0.454727	0	0.467059	0.467257	0	0	0	0	0	0	0	0	0	0.14312	0.24903	0	0	0	0	0	0	0.0159131	0	0	0	0.0102556	0.0327357	0.114208	0.0395773	0.038823	0.0341585
SD15	0.0466938	0.387997	0.0635893	0.0709532	0.0101021	0.26477	0.0301853	0	0.0586971	0.157931		0	0.000631896	0.00209711	0.0382722	0.0343249	0	0	0.0372318	0	0.00925811	0.0393376	0	0	0.0530759	0.0258152	0	0.0878528	0	0	0.103447	0.311979	0.249367	0	0	0.0599021	0.0553896	0.0305233	0.0471911	0	0	0.0243253	0.0299453	0	0	0.0471355	0	0	0
SD16	0	0	0.389808	0	0	0	0	0	0.386479	0	0		0	0	0	0	0	0	0	0	0	0	0	0	0	0	0	0	0.0296867	0.795831	0	0	0	0.376523	0.390722	0	0	0.0103153	0.00179164	0.0156739	1.21138	0	0	0	0	0.0543776	0	0	0
SD18	0.176415	0	0.166034	0.0655086	0.0308913	0.466938	0	0	0.157841	0.0876836	0.000631896	0		0.0357427	0.26789	0.269503	0	0	0.261638	0	0.251038	0.269303	0	0	0	0	0	0	0	0	0.257491	0.0980533	0.234367	0.010634	0.0126719	0.0485505	0.0494237	0	0	0.2106	0	0	0	0	0	0	0	0	0
SD20	0.165197	0.508933	0	0.674002	1.79559	0	0.016303	0	0	0.136405	0.00209711	0	0.0357427		0.045933	0.0332989	0.0296328	0.0349535	0.0421129	0.0261371	0.0302965	0.0402228	0.0213067	0.0157929	0	0	0.0221947	0.0244562	0	0	0.0919973	0.0277662	0	0	0	0	0	0.0275863	0.0400845	0	0	0.0106167	0.0096348	0.0502203	0.840086	0	0.84936	0.848605	0.851759
SD21	0.265133	0.366509	0	0.0699656	0.0410816	0.418059	0	0	0	0.460284	0.0382722	0	0.26789	0.045933		2.41611	0.00447958	0.0108427	2.4072	0.00081016	2.42405	2.46143	0.016133	0.0149625	0	0	0	0	0	0	0	0	0.331598	0	0	0	0	0	0	0.0522677	0	0	0	0	0.0447675	0	0.048308	0.051376	0.0494912
SD22	0.268309	0.355612	0	0.0741838	0.0234092	0.416023	0	0	0	0.453557	0.0343249	0	0.269503	0.0332989	2.41611		0.00626551	0.0121074	2.36833	0.00294355	2.37788	2.41717	0.0208724	0.0144899	0	0	0	0	0	0	0	0	0.318443	0	0	0	0	0	0	0.0505789	0	0	0	0	0.0423838	0	0.0417547	0.0462125	0.0451965
SD23	0	0	0	0	0.0230441	0.0553319	0	0.61067	0	0	0	0	0	0.0296328	0.00447958	0.00626551		1.8608	0.00413417	1.82106	0.00222062	0.00849853	1.87895	1.88611	0	0	0	0	0	0	0.0316069	0	0.0308942	0	0	0	0	0	0	0	0	0	0	0	0	0	0	0	0
SD24	0	0	0	0	0.0292335	0.0502286	0	0.596706	0	0	0	0	0	0.0349535	0.0108427	0.0121074	1.8608		0.00702261	1.776	0.00615147	0.0145142	1.83788	1.84279	0	0	0	0	0	0	0.0304994	0	0.0393422	0	0	0	0	0	0	0	0	0	0	0	0	0	0	0	0
SD25	0.264093	0.351569	0	0.0723999	0.031007	0.411459	0	0	0	0.454727	0.0372318	0	0.261638	0.0421129	2.4072	2.36833	0.00413417	0.00702261		0	2.37071	2.41296	0.0173512	0.0114899	0	0	0	0	0	0	0	0	0.318049	0	0	0	0	0	0	0.0552232	0	0	0	0	0.0472018	0	0.0465727	0.0479033	0.0474085
SD26	0	0	0	0	0.0334471	0.0573957	0	0.58511	0	0	0	0	0	0.0261371	0.00081016	0.00294355	1.82106	1.776	0		0	0.00604525	1.79657	1.80044	0	0	0	0	0	0	0.0314121	0	0.0270511	0	0	0	0	0	0	0	0	0	0	0	0	0.0183602	0	0	0
SD28	0.25992	0.363902	0	0.080563	0.0264875	0.447072	0	0	0	0.467059	0.00925811	0	0.251038	0.0302965	2.42405	2.37788	0.00222062	0.00615147	2.37071	0		2.45673	0.0130053	0.0083602	0	0	0	0	0	0	0	0	0.342543	0	0	0	0	0	0	0.0390635	0	0	0	0	0.0272199	0	0.0295443	0.0317436	0.031075
SD30	0.277144	0.357324	0	0.0745057	0.0338078	0.438409	0	0	0	0.467257	0.0393376	0	0.269303	0.0402228	2.46143	2.41717	0.00849853	0.0145142	2.41296	0.00604525	2.45673		0.0211943	0.0163755	0	0	0	0	0	0	0	0	0.33249	0	0	0	0	0	0	0.0484686	0	0	0	0	0.0348877	0	0.0398181	0.040975	0.039264
SD31	0	0	0	0	0.0154129	0.0576037	0	0.608772	0	0	0	0	0	0.0213067	0.016133	0.0208724	1.87895	1.83788	0.0173512	1.79657	0.0130053	0.0211943		1.89673	0	0	0	0	0	0	0.0383957	0	0.0157925	0	0	0	0	0	0	0	0	0	0	0	0	0.000326008	0	0	0
SD32	0	0	0	0	0.0149374	0.0590392	0	0.608471	0	0	0	0	0	0.0157929	0.0149625	0.0144899	1.88611	1.84279	0.0114899	1.80044	0.0083602	0.0163755	1.89673		0	0	0	0	0	0	0.0396575	0	0.0158382	0	0	0	0	0	0	0	0	0	0	0	0	0.00089291	0	0	0
SD34	0	0	0.00113581	0.138106	0	0	0.204358	0	0	0	0.0530759	0	0	0	0	0	0	0	0	0	0	0	0	0		1.28114	1.22086	0.445489	0.523586	0.0631644	0.415913	0	0	0	0	0.175874	0.169624	0.228498	0.251073	0	0	0.19624	0.248594	0	0	0.044273	0	0	0
SD35	0	0	0	0.0853061	0	0	0.198988	0	0	0	0.0258152	0	0	0	0	0	0	0	0	0	0	0	0	0	1.28114		1.27265	0.571984	0.539064	0.0565781	0.428438	0	0	0	0	0.193437	0.190314	0.204712	0.214952	0	0	0.201467	0.199791	0	0	0.0364706	0	0	0
SD36	0	0	0	0.158286	0.0312421	0	0.255116	0	0	0	0	0	0	0.0221947	0	0	0	0	0	0	0	0	0	0	1.22086	1.27265		0.520744	0.56114	0.0929002	0.464238	0	0	0	0	0.193796	0.190847	0.276302	0.282893	0	0	0.238658	0.285627	0	0.105464	0.052292	0.107962	0.103386	0.106887
SD38	0	0	0	0.116072	0.0222108	0	0.23983	0	0	0	0.0878528	0	0	0.0244562	0	0	0	0	0	0	0	0	0	0	0.445489	0.571984	0.520744		0.515277	0.107497	0.385018	0	0	0.0639767	0.0310939	0.166349	0.168612	0.232698	0.234772	0	0	0.257598	0.232815	0	0.0083495	0.0689734	0.0146698	0.012352	0.0137682
SD39	0.0554176	0	0.0683171	0.0779397	0.0019736	0	0.275362	0	0.0663785	0	0	0.0296867	0	0	0	0	0	0	0	0	0	0	0	0	0.523586	0.539064	0.56114	0.515277		0.176907	0.520447	0	0.0176418	0	0.00164878	0.302994	0.301608	0.303324	0.298622	0	0.0936651	0.261336	0.268172	0.0149728	0.000447458	0.0786185	0.00259814	0	0
SD40	0	0	0.169753	0	0	0	0.154765	0	0.17042	0	0	0.795831	0	0	0	0	0	0	0	0	0	0	0	0	0.0631644	0.0565781	0.0929002	0.107497	0.176907		0	0.00847712	0	0.245246	0.251106	0.120895	0.125069	0.184638	0.181847	0.0134821	0.729335	0.155854	0.165991	0.145422	0.0428136	0	0.0421845	0.0407353	0.0438889
SD42	0	0	0.223852	0.370725	0.104172	0.204216	0.200351	0	0.218439	0	0.103447	0	0.257491	0.0919973	0	0	0.0316069	0.0304994	0	0.0314121	0	0	0.0383957	0.0396575	0.415913	0.428438	0.464238	0.385018	0.520447	0		0.285825	0.0981233	0.0427395	0.0340058	0.180032	0.181079	0.210244	0.226738	0.00642648	0	0.210648	0.218006	0.0235282	0	0	0	0	0
SD46	0	0.265818	0.025324	0.351838	0.0347287	0.37001	0.338173	0	0.0211268	0.14312	0.311979	0	0.0980533	0.0277662	0	0	0	0	0	0	0	0	0	0	0	0	0	0	0	0.00847712	0.285825		0.107382	0	0	0.515564	0.525645	0.331562	0.347882	0.263431	0	0.336656	0.371464	0	0.155338	0	0.136988	0.136929	0.135913
SD49	0.0757692	0.423501	0	0	0	0.374632	0	0.106816	0	0.24903	0.249367	0	0.234367	0	0.331598	0.318443	0.0308942	0.0393422	0.318049	0.0270511	0.342543	0.33249	0.0157925	0.0158382	0	0	0	0	0.0176418	0	0.0981233	0.107382		0.0246534	0	0	0	0	0	0.00849359	0	0	0	0.201415	0	0	0	0	0
SD50	0	0	0.317688	0	0	0	0.0625991	0	0.324958	0	0	0.376523	0.010634	0	0	0	0	0	0	0	0	0	0	0	0	0	0	0.0639767	0	0.245246	0.0427395	0	0.0246534		1.72238	0.0183051	0.0264751	0.0749248	0.0684859	0	0.242792	0.0765448	0.0614904	0	0	0	0	0	0
SD51	0	0	0.335536	0	0	0	0.0606411	0	0.337593	0	0	0.390722	0.0126719	0	0	0	0	0	0	0	0	0	0	0	0	0	0	0.0310939	0.00164878	0.251106	0.0340058	0	0	1.72238		0.0130461	0.0220848	0.0604579	0.0616634	0	0.244656	0.0627729	0.0498033	0	0	0	0	0	0
SD52	0	0	0.240071	0.181416	0	0.0256793	1.18601	0	0.234311	0	0.0599021	0	0.0485505	0	0	0	0	0	0	0	0	0	0	0	0.175874	0.193437	0.193796	0.166349	0.302994	0.120895	0.180032	0.515564	0	0.0183051	0.0130461		1.46504	1.15612	1.13404	0.218792	0.0213224	1.19474	1.13886	0	0	0.180184	0	0	0
SD53	0	0	0.243029	0.176904	0	0.0249889	1.19626	0	0.239527	0	0.0553896	0	0.0494237	0	0	0	0	0	0	0	0	0	0	0	0.169624	0.190314	0.190847	0.168612	0.301608	0.125069	0.181079	0.525645	0	0.0264751	0.0220848	1.46504		1.16724	1.13926	0.219492	0.0256703	1.21004	1.16128	0	0	0.173587	0	0	0
SD54	0	0	0.272021	0.182094	0.0336802	0	1.34531	0	0.268692	0	0.0305233	0.0103153	0	0.0275863	0	0	0	0	0	0	0	0	0	0	0.228498	0.204712	0.276302	0.232698	0.303324	0.184638	0.210244	0.331562	0	0.0749248	0.0604579	1.15612	1.16724		1.37691	0.0278403	0.0574414	1.38253	1.39111	0	0.0159967	0.210049	0.00702837	0.0250375	0.0068217
SD55	0	0	0.253768	0.181909	0.0453097	0	1.30846	0	0.246096	0	0.0471911	0.00179164	0	0.0400845	0	0	0	0	0	0	0	0	0	0	0.251073	0.214952	0.282893	0.234772	0.298622	0.181847	0.226738	0.347882	0	0.0684859	0.0616634	1.13404	1.13926	1.37691		0.0405122	0.0311968	1.34048	1.39943	0	0.021198	0.20639	0.0150095	0.0283277	0.0165401
SD56	0	0.151467	0.194161	0.120217	0	0.420533	0.0427909	0.213524	0.183014	0.0159131	0	0.0156739	0.2106	0	0.0522677	0.0505789	0	0	0.0552232	0	0.0390635	0.0484686	0	0	0	0	0	0	0	0.0134821	0.00642648	0.263431	0.00849359	0	0	0.218792	0.219492	0.0278403	0.0405122		0	0.0391894	0.0524538	0	0.069306	0	0.0544307	0.0510705	0.0512706
SD57	0	0	0.387072	0	0	0	0.027916	0	0.386523	0	0	1.21138	0	0	0	0	0	0	0	0	0	0	0	0	0	0	0	0	0.0936651	0.729335	0	0	0	0.242792	0.244656	0.0213224	0.0256703	0.0574414	0.0311968	0		0.0399507	0.0288922	0	0	0.0379169	0	0	0
SD58	0	0	0.256789	0.152094	0.0208802	0	1.37333	0	0.25068	0	0.0243253	0	0	0.0106167	0	0	0	0	0	0	0	0	0	0	0.19624	0.201467	0.238658	0.257598	0.261336	0.155854	0.210648	0.336656	0	0.0765448	0.0627729	1.19474	1.21004	1.38253	1.34048	0.0391894	0.0399507		1.37396	0	0	0.19638	0	0	0
SD59	0	0	0.242255	0.171265	0.0150337	0	1.34664	0	0.236842	0	0.0299453	0	0	0.0096348	0	0	0	0	0	0	0	0	0	0	0.248594	0.199791	0.285627	0.232815	0.268172	0.165991	0.218006	0.371464	0	0.0614904	0.0498033	1.13886	1.16128	1.39111	1.39943	0.0524538	0.0288922	1.37396		0	0	0.202869	0	0.0060436	0
SD60	0.0479087	0	0	0	0.0484962	0.0189345	0	0	0	0.0102556	0	0	0	0.0502203	0	0	0	0	0	0	0	0	0	0	0	0	0	0	0.0149728	0.145422	0.0235282	0	0.201415	0	0	0	0	0	0	0	0	0	0		0.160419	0	0.154925	0.156603	0.154023
SD61	0	0.26923	0	0.297396	0.807784	0	0	0	0	0.0327357	0	0	0	0.840086	0.0447675	0.0423838	0	0	0.0472018	0	0.0272199	0.0348877	0	0	0	0	0.105464	0.0083495	0.000447458	0.0428136	0	0.155338	0	0	0	0	0	0.0159967	0.021198	0.069306	0	0	0	0.160419		0	2.02333	2.0092	2.02573
SD62	0	0	0.202461	0	0	0	0.213359	0	0.194268	0.114208	0.0471355	0.0543776	0	0	0	0	0	0	0	0.0183602	0	0	0.000326008	0.00089291	0.044273	0.0364706	0.052292	0.0689734	0.0786185	0	0	0	0	0	0	0.180184	0.173587	0.210049	0.20639	0	0.0379169	0.19638	0.202869	0	0		0	0	0
SD63	0	0.268774	0	0.307713	0.824529	0	0	0	0	0.0395773	0	0	0	0.84936	0.048308	0.0417547	0	0	0.0465727	0	0.0295443	0.0398181	0	0	0	0	0.107962	0.0146698	0.00259814	0.0421845	0	0.136988	0	0	0	0	0	0.00702837	0.0150095	0.0544307	0	0	0	0.154925	2.02333	0		2.03342	2.05064
SD64	0	0.273406	0	0.304526	0.816304	0	0	0	0	0.038823	0	0	0	0.848605	0.051376	0.0462125	0	0	0.0479033	0	0.0317436	0.040975	0	0	0	0	0.103386	0.012352	0	0.0407353	0	0.136929	0	0	0	0	0	0.0250375	0.0283277	0.0510705	0	0	0.0060436	0.156603	2.0092	0	2.03342		2.0346
SD65	0	0.275864	0	0.308027	0.820674	0	0	0	0	0.0341585	0	0	0	0.851759	0.0494912	0.0451965	0	0	0.0474085	0	0.031075	0.039264	0	0	0	0	0.106887	0.0137682	0	0.0438889	0	0.135913	0	0	0	0	0	0.0068217	0.0165401	0.0512706	0	0	0	0.154023	2.02573	0	2.05064	2.0346
SD66	0	0.272323	0	0.306571	0.818522	0	0	0	0	0.0398251	0	0	0	0.848913	0.0492508	0.0432187	0	0	0.0390025	0	0.0310083	0.036765	0	0	0	0	0.104736	0.00796827	0.00215104	0.0446909	0	0.138799	0	0	0	0	0	0.0107509	0.0171684	0.0522463	0	0	0	0.152914	2.01959	0	2.05058	2.03836	2.04794
SD67	0	0.27375	0	0.299137	0.818038	0	0	0	0	0.0381248	0	0	0	0.841827	0.0520676	0.0475991	0	0	0.0496374	0	0.0322615	0.0447938	0	0	0	0	0.107726	0.0187769	0.000624486	0.0389947	0	0.137447	0	0	0	0	0	0.0123516	0.0185953	0.0501985	0	0	0	0.151562	2.00103	0	2.02751	2.01946	2.03303
SD68	0	0	0.025704	0.0379325	0	0.33738	0	0.0756449	0.0249815	0	0.0543636	0	0.0204265	0	0.211822	0.201099	0.0346435	0.0349259	0.205743	0.0271519	0.22433	0.196904	0.0202367	0.022541	0	0	0	0	0	0	0.00510247	0.0763843	0.16162	0	0	0	0	0	0	0.259815	0	0	0	0.384805	0.311558	0	0.319789	0.312086	0.310027
SD70	0	0.426294	0	0.240246	0.668631	0	0	0.0225686	0	0.0252734	0	0	0	0.688076	0	0	0	0	0	0	0	0	0	0	0	0	0	0	0	0.00321033	0	0.105311	0	0	0	0	0	0	0	0.0576741	0	0	0	0.304279	1.10023	0	1.1135	1.1077	1.11346
SD73	0	0.268766	0	0.298322	0.800197	0	0	0	0	0.0385262	0	0	0	0.834757	0.0476044	0.0457419	0	0	0.0430894	0	0.027972	0.0373772	0	0	0	0	0.0975297	0.0124026	0.00102589	0.0378325	0	0.151399	0	0	0	0	0	0.00997322	0.0226451	0.06363	0	0	0	0.153179	1.99605	0	2.02391	2.00648	2.02336
SD74	0	0.435149	0	0.239372	0.676097	0	0	0.0222161	0	0.0205776	0	0	0	0.696932	0	0	0	0	0	0	0	0	0	0	0	0	0	0	0	0.00459527	0	0.106522	0	0	0	0	0	0	0.00504401	0.0470713	0	0	0	0.307054	1.10647	0	1.12166	1.11795	1.1211
SD76	0	0.43002	0	0.237891	0.676006	0	0	0.0162178	0	0.0201387	0	0	0	0.698925	0	0	0	0	0	0	0	0	0	0	0	0	0	0	0	0.00346146	0	0.112164	0	0	0	0	0	0	0.000261784	0.0520182	0	0	0	0.306268	1.10899	0	1.12521	1.11629	1.12171
SD77	0	0.426973	0	0.240056	0.671395	0	0	0.0168193	0	0.0200453	0	0	0	0.692925	0	0	0	0	0	0	0	0	0	0	0	0	0	0	0	0.00302054	0	0.11068	0	0	0	0	0	0.000873972	0.00677024	0.0454966	0	0	0	0.307738	1.10664	0	1.12164	1.11603	1.11831
SD78	0	0.427763	0	0.238936	0.669579	0	0	0.0212581	0	0.0144076	0	0	0	0.694584	0	0	0	0	0	0	0	0	0	0	0	0	0	0	0	0	0	0.110428	0	0	0	0	0	0	0.00547588	0.0563636	0	0	0	0.311134	1.11889	0	1.13095	1.12446	1.129
SD79	0	0.4316	0	0.241904	0.680713	0	0	0.0172771	0	0.0191132	0	0	0	0.705544	0	0	0	0	0	0	0	0	0	0	0	0	0	0	0	0.00330461	0	0.114265	0	0	0	0	0	0	0.0060119	0.0522088	0	0	0	0.307848	1.11578	0	1.13305	1.12048	1.1285
SD80	0	0.42764	0	0.239507	0.671541	0	0	0.016965	0	0.0181062	0	0	0	0.694634	0	0	0	0	0	0	0	0	0	0	0	0	0	0	0	0.0057723	0	0.113606	0	0	0	0	0	0	0.00309382	0.0506806	0	0	0	0.309447	1.11321	0	1.12301	1.11843	1.11985
SD81	0	0.427984	0	0.235682	0.673623	0	0	0.0138349	0	0.0193195	0	0	0	0.695848	0	0	0	0	0	0	0	0	0	0	0	0	0	0	0	0.00472701	0	0.110302	0	0	0	0	0	0.000843095	0.00656563	0.0475505	0	0	0	0.304232	1.11217	0	1.12544	1.11808	1.11863
SD82	0	0.428222	0	0.245997	0.671602	0	0	0.0192849	0	0.015909	0	0	0	0.699908	0	0	0	0	0	0	0	0	0	0	0	0	0	0	0	0.00392256	0	0.110366	0	0	0	0	0	0	0.00176529	0.0542167	0	0	0	0.309682	1.11571	0	1.12776	1.12006	1.12321
SD83	0	0.422962	0	0.242822	0.668427	0	0	0.0133302	0	0.0142976	0	0	0	0.693258	0	0	0	0	0	0	0	0	0	0	0	0	0	0	0	0.00578588	0	0.107539	0	0	0	0	0	0.000164625	0.00414982	0.0522578	0	0	0	0.307028	1.1068	0	1.11816	1.10819	1.11882
SD84	0	0.428484	0	0.24591	0.6703	0	0	0.0127707	0	0.015823	0	0	0	0.699127	0	0	0	0	0	0	0	0	0	0	0	0	0	0	0	0.00835361	0	0.113581	0	0	0	0	0	0.000300072	0.00480647	0.0520458	0	0	0	0.308901	1.1111	0	1.12211	1.11823	1.11913
SD85	0.0181449	0	0.423511	0.134657	0	0.358009	0.382984	0	0.410974	0.0211457	0.220756	0	0.263262	0	0	0	0	0	0	0	0	0	0	0	0.0849866	0.0982061	0.0754584	0.119937	0.374548	0.121044	0.508192	0.551329	0	0.129645	0.12647	0.565761	0.572193	0.424844	0.432304	0.353239	0.0600409	0.388069	0.433127	0.0141844	0	0.0555921	0	0	0
SD86	0.901033	0.374185	0	0.338244	0.118599	0	0	0	0	0.926272	0.154359	0	0.0877598	0.131442	0.646082	0.632059	0	0	0.634966	0	0.638264	0.642805	0	0	0	0	0	0	0	0	0	0.187151	0.266132	0	0	0	0	0	0	0.055427	0	0	0	0.00164507	0.0552237	0	0.0558107	0.0578363	0.0545617
SD87	0	0.0292923	0.00197072	0.0475563	0	0.250929	0	0	0	0	0	0	0.0637548	0	0.18583	0.186052	0	0	0.182879	0	0.187046	0.198362	0	0	0.125233	0.162254	0.154795	0	0	0	0	0	0	0	0	0	0	0	0	0.0296847	0	0	0	0	0	0.0240861	0	0	0
SD88	0.72583	0.44551	0	0.226627	0.0229658	0.335661	0	0	0	0.424447	0.382219	0	0.111308	0.0307707	0.706984	0.684621	0	0	0.699168	0	0.700729	0.708918	0	0	0	0	0	0	0	0	0	0.0454781	0.45855	0	0	0	0	0	0	0.0298086	0	0	0	0.130824	0	0	0	0	0
SD89	0.357144	0	0	0.137133	0.0880957	0	0.375035	0	0	0.287698	0	0	0.186862	0.082523	0	0	0	0	0	0	0	0	0	0	0	0.00981842	0	0.118069	0.12563	0.139851	0.236341	0.159601	0.0580717	0.104844	0.102365	0.328135	0.337	0.392573	0.383702	0	0.00987482	0.385506	0.365935	0.122985	0	0.109493	0	0	0
SD90	0.361195	0	0	0.146569	0.0933625	0	0.366924	0	0	0.28254	0	0	0.187264	0.0969978	0	0	0	0	0	0	0	0	0	0	0	0.00796209	0	0.113955	0.111091	0.132783	0.234311	0.156355	0.0546518	0.0981229	0.0892155	0.31516	0.333754	0.381335	0.373854	0	0.00662862	0.377917	0.35626	0.126341	0	0.0940854	0	0	0
SD91	0.363801	0	0	0.147438	0.0864135	0	0.3737	0	0	0.278892	0	0	0.186222	0.0910912	0	0	0	0	0	0	0	0	0	0	0	0.0175179	0	0.120383	0.114566	0.14147	0.241261	0.159309	0.0511775	0.10264	0.0949492	0.324889	0.339661	0.396971	0.382888	0	0.0149683	0.391468	0.370507	0.125473	0	0.0987767	0	0	0
SD92	0.367917	0	0	0.147732	0.0880969	0	0.3766	0	0	0.281618	0	0	0.189643	0.0908635	0	0	0	0	0	0	0	0	0	0	0	0.0152054	0	0.112859	0.115033	0.138462	0.243465	0.158212	0.046259	0.100328	0.0940266	0.324488	0.33926	0.393964	0.379707	0	0.0117871	0.389156	0.366978	0.122813	0	0.10185	0	0	0
SD93	0.362722	0	0	0.147054	0.0907203	0	0.376444	0	0	0.281809	0	0	0.187054	0.0894909	0	0	0	0	0	0	0	0	0	0	0	0.0148752	0	0.117219	0.11644	0.139869	0.23636	0.161704	0.0490561	0.099824	0.0961287	0.32659	0.342404	0.396414	0.385458	0	0.0137155	0.39369	0.368559	0.123699	0	0.104473	0	0	0
SD94	0.0894181	0.237355	0	0.143386	0.812394	0	0.0560573	0	0	0	0.0507119	0	0.0242454	0.842263	0.00490074	0	0	0	0	0	0.00768008	0	0	0	0.103966	0.0982481	0.140303	0	0.0714234	0	0.107081	0	0.00386534	0	0	0	0	0.0664719	0.0859195	0	0	0.039947	0.0785765	0.450648	1.05531	0	1.06528	1.06088	1.06577
SD95	0.0585279	0	0	0.0913003	0	0	0	0	0	0	0.0352841	0.117927	0.0215002	0	0	0	0	0	0	0	0	0	0	0	0.25237	0.244393	0.255698	0.100208	0.273337	0.224146	0.0987767	0	0	0.131632	0.131933	0	0	0	0	0	0.0392693	0	0	0	0	0.0259601	0	0	0
SD96	0.0545069	0	0.298821	0	0	0	0.0508548	0	0.288196	0	0.0366489	0.161336	0.0775914	0	0	0	0	0	0	0	0	0	0	0	0.0869491	0.0760195	0.113905	0	0	0.00677848	0	0	0	0.283451	0.290701	0.0732748	0.0769277	0.0440696	0.0414529	0	0.109954	0.0444735	0.0568692	0	0	0.19133	0	0	0
SD97	0.00401231	0	0.288112	0	0.0353508	0	0.167145	0	0.273664	0	0	0.0324867	0.0807807	0.0358588	0	0	0	0	0	0	0	0	0	0	0.134615	0.133414	0.1918	0.129085	0.0421339	0.0329008	0.0234129	0	0	0.272394	0.276691	0.126152	0.123203	0.160881	0.143497	0	0.0877783	0.156247	0.156481	0	0	0.113212	0	0	0
SD98	0	0.527162	0.159321	0.0570582	0	0.640562	0.0836992	0.0252767	0.157556	0.0693303	0.444065	0	0.188443	0	0.13522	0.129535	0.0711426	0.0705563	0.133658	0.0633035	0.144601	0.147057	0.0603842	0.0546967	0	0	0	0	0.00403248	0	0.25877	0.433945	0.739476	0.0296336	0.0059588	0.186906	0.188821	0.0982835	0.0921921	0.19937	0	0.0800977	0.0865864	0	0	0	0	0	0
SD99	0	0.467242	0.135364	0.16097	0	0.670289	0.0943156	0.0791529	0.13412	0	0.414375	0	0.283146	0	0.101534	0.0996713	0.0968738	0.0931604	0.102057	0.0892085	0.110568	0.112328	0.0822933	0.0821653	0	0	0	0.0496534	0.0865749	0.0950628	0.237593	0.135314	0.461866	0	0	0.207772	0.208298	0.102993	0.107673	0.20738	0	0.0842859	0.0926857	0	0	0	0	0	0
SD100	0	0.284749	0.112185	0	0.0588717	0.384076	0	0	0.112852	0	0.0812538	0.0681689	0.16285	0.0482607	0.0489939	0.0433093	0.0738688	0.0691129	0.0481273	0.0719368	0.0427391	0.0577037	0.0893444	0.0886951	0	0	0	0	0.0387259	0.262645	0.105656	0.100147	0.229685	0.0266266	0.0317917	0	0.00061337	0	0	0	0.176276	0	0	0.00602549	0	0	0	0	0
SD101	0.132121	0.541528	0	0.444433	1.07696	0	0.0855568	0	0	0.078311	0.114611	0	0	1.08111	0	0	0.0104557	0.0209885	0	0.0215537	0	0	0.00282458	9.05e-05	0	0	0.0445402	0.0429795	0.0276069	0.12192	0.0769899	0	0	0	0	0.0271902	0.0299745	0.105006	0.117678	0	0	0.080218	0.0990418	0.246127	0.664721	0	0.679381	0.684186	0.678827
SD102	0.133672	0.562364	0	0.451717	1.07382	0	0.0756412	0	0	0.0815992	0.115814	0	0	1.09361	0	0	0	0	0	0.00173523	0.00606831	0	0	0	0	0	0.0488708	0.0457465	0.0216871	0.131115	0.0642945	0	0	0	0	0.0226604	0.0211013	0.0992596	0.10394	0	0	0.0664802	0.0882575	0.257407	0.679824	0	0.692746	0.7012	0.696361
SD103	0	1.1139	0	0.24716	0	1.07111	0	0.153356	0	0	0.163868	0	0.000498508	0	0.344433	0.335795	0	0	0.33071	0	0.355378	0.360961	0	0	0	0	0	0	0	0	0	0.23853	1.0677	0	0	0	0	0	0	0.269248	0	0	0	0.255598	0	0	0	0	0
SD104	0.262774	0.3023	0	0.30875	0	0.262292	0.0216266	0.194097	0	0	0.0617996	0	0.0494056	0	0.100771	0.105684	0.0940262	0.0989994	0.0926075	0.093484	0.117275	0.107048	0.0851789	0.0826185	0.0198469	0	0	0	0.0991896	0.235372	0	0.0607136	0.44234	0	0	0.0824419	0.0770607	0.0304776	0.0492302	0	0	0.0282755	0.0427559	0.337168	0	0	0	0	0
SD105	0.263206	0.252349	0	0.257062	0	0.21182	0.00138406	0.188622	0	0	0	0	0.0465365	0	0.0999866	0.106985	0.107836	0.111071	0.091302	0.112158	0.11319	0.104701	0.100899	0.0952118	0.0407794	0	0	0	0.103965	0.21791	0	0.0415134	0.436517	0	0	0.0569873	0.0512586	0.000505918	0.022907	0	0	0.00108352	0.0242507	0.351151	0	0	0	0	0
SD106	0.0441042	0	0.25315	0	0	0	0.231039	0	0.23905	0	0.190252	0.0977701	0.0181956	0	0	0	0	0	0	0	0	0	0	0	0.101043	0.140149	0.0656284	0.0737968	0	0.0465851	0.07584	0	0	0.0840253	0.107085	0.204813	0.196826	0.196109	0.192797	0	0.108412	0.226221	0.191709	0	0	0.319741	0	0	0
SD107	0.0786869	0.232704	0	0.416363	0.668582	0.186442	0	0.0167859	0	0	0.0785498	0	0.180299	0.674997	0	0	0.0654316	0.065714	0	0.0661055	0	0	0.0586691	0.0602784	0.0511907	0.0529437	0	0.0110881	0.239118	0.0259202	0.400733	0.238689	0.103977	0	0	0.0529787	0.0521145	0	0	0.0683962	0	0	0	0.000541736	0.418268	0	0.431711	0.422792	0.421428
SD108	0.365886	0	0	0.149176	0.0883246	0	0.370052	0	0	0.289664	0	0	0.191087	0.0843155	0	0	0	0	0	0	0	0	0	0	0	0.0156068	0	0.112565	0.123079	0.136084	0.245604	0.155834	0.0395373	0.0932588	0.0947754	0.32819	0.336882	0.390196	0.388969	0	0.0137521	0.381739	0.357477	0.11835	0	0.113023	0	0	0
SD110	0	0	0	0	0.0298654	0.0527716	0	0.593343	0	0	0	0	0	0.0270725	0.00469901	0.00839602	1.84232	1.80143	0.00574348	1.79626	0.00244005	0.0142775	1.83591	1.83421	0	0	0	0	0	0	0.0394706	0	0.0311137	0	0	0	0	0	0	0	0	0	0	0	0	0.0119987	0	0	0
SD115	0	0	0.0341063	0.0388642	0.142192	0	0	0.0979459	0.0379008	0	0	0	0.0470709	0.140094	0	0	0.549482	0.536213	0	0.525486	0	0	0.562699	0.560486	0.0390552	0.0272569	0.0446419	0.0936379	0	0	0.233626	0	0	0.0878829	0.0913106	0	0	0	0	0	0	0	0	0.142856	0	0.0496197	0	0	0
SD116	0	0	0.0294936	0	0	0	0	0.0446876	0.0289449	0	0.041301	0	0	0	0	0	0.477634	0.456721	0	0.457112	0	0	0.485639	0.486206	0.140073	0.102736	0.123596	0.0862456	0.00224779	0.0256768	0	0	0	0	0	0	0	0	0	0	0	0	0	0.107666	0	0.106683	0	0	0
SD117	0	0	0	0.0338996	0.0355929	0.0159341	0	0.210252	0	0	0	0	0.130363	0.0319313	0	0	0.88052	0.868293	0	0.851833	0	0	0.88783	0.893783	0	0	0	0	0	0	0.0929751	0	0.032324	0	0	0	0	0	0	0	0	0	0	0.218678	0	0.000526503	0	0	0
SD118	0	0	0.0866107	0	0	0.00668914	0.00890446	0.128039	0.0758116	0	0.0495987	0	0.0132293	0	0	0	0.771204	0.757935	0	0.751551	0	0	0.778861	0.783424	0	0	0	0.0766486	0.0352158	0.0718487	0	0	0	0	0	0.0652027	0.0664234	0	0	0.112587	0.00372207	0	0	0	0	0.083882	0	0	0
SD119	0.0840529	0	0.327324	0	0	0	0.207574	0	0.325386	0	0.271549	0.0487667	0.071348	0	0	0	0	0	0	0	0	0	0	0	0.16931	0.218493	0.119476	0.0616251	0	0	0.120827	0.109932	0	0.1959	0.19898	0.204455	0.20863	0.192103	0.187922	0.0654229	0.1223	0.230381	0.195347	0	0	0.0700747	0	0	0
SD120	0	0	0.277357	0	0	0.0812073	0.151353	0	0.273855	0	0.122553	0.00592257	0.0870525	0	0	0	0	0	0	0	0	0	0	0	0.213681	0.246706	0.115548	0.0189547	0	0	0.209674	0.0180951	0	0.148539	0.151619	0.141458	0.145285	0.121114	0.117107	0.0262273	0.0916177	0.153485	0.134087	0	0	0.070143	0	0	0
SD121	0.265877	0.367427	0	0.0861723	0.0270585	0.439651	0	0	0	0.460681	0.0126089	0	0.249176	0.0374694	2.43487	2.39149	0.00366031	0.00793863	2.38015	0	2.49133	2.46808	0.0149662	0.0111898	0	0	0	0	0	0	0	0	0.331474	0	0	0	0	0	0	0.0455415	0	0	0	0	0.0309181	0	0.0294204	0.0370054	0.0325147
SD122	0.265622	0.364392	0	0.0845276	0.025935	0.444956	0	0	0	0.45921	0.007142	0	0.254655	0.0373883	2.43305	2.39279	0.00184186	0.00907367	2.38406	0	2.4956	2.46956	0.0164487	0.00832891	0	0	0	0	0	0	0	0	0.331914	0	0	0	0	0	0	0.0444179	0	0	0	0	0.0285785	0	0.0317715	0.0343183	0.0339972
SD123	0	0	0.290837	0	0	0.0863473	0.0944695	0	0.290983	0	0.148368	0	0.224404	0	0	0	0	0	0	0	0	0	0	0	0.165137	0.139093	0.119646	0	0	0	0.275968	0.0555497	0.0012762	0.122059	0.125834	0.0748458	0.0760664	0.0946338	0.0878475	0.0365793	0.114131	0.110848	0.103959	0	0	0.0735456	0	0	0
SD124	0.0718338	0	0.248565	0	0	0	0.0384731	0	0.247495	0	0.157	0	0.128102	0	0	0	0	0	0	0	0	0	0	0	0.292604	0.305998	0.26327	0	0	0	0.169415	0	0	0.0629355	0.0672319	0.0344854	0.0324051	0.0188316	0.0163886	0	0	0.0482492	0.0255505	0	0	0.079225	0	0	0
SD125	0	0	0.361724	0	0	0.127874	0.150416	0	0.359959	0	0.162791	0.0279185	0.197132	0	0	0	0	0	0	0	0	0	0	0	0.171569	0.156817	0.0916783	0	0	0	0.240704	0.148501	0	0.12936	0.140258	0.12002	0.125063	0.153707	0.150569	0.125535	0.104406	0.166794	0.157125	0	0	0.0733756	0	0	0
SD126	0	0.366978	0	0.118559	0.0340799	0.370751	0	0.374656	0	0.0375357	0.275715	0	0.00793122	0.0359778	0.221217	0.223524	0.952149	0.925155	0.218613	0.909737	0.235289	0.229232	0.96276	0.958636	0	0	0	0	0	0	0	0.237276	0.275777	0	0	0	0	0	0	0.0244179	0	0	0	0	0	0	0	0	0
SD127	0.0711924	0	0.237152	0.359702	0.161601	0.339999	0.192108	0	0.240252	0	0.00468872	0	0.529308	0.162109	0	0	0	0	0	0	0	0	0	0	0.0186785	0.0702933	0	0.0223569	0.370784	0	0.487403	0.158748	0.192036	0.0871381	0.0959516	0.340138	0.342227	0.179242	0.176625	0.294575	0	0.17843	0.17849	0	0	0.0330651	0	0	0
SD129	0	0	0	0	0.0172417	0.05839	0	0.588189	0	0	0	0	0	0.0177497	0.0129234	0.0147093	1.8323	1.78689	0.0120568	1.74941	0.00684229	0.0155525	1.84222	1.84869	0	0	0	0	0	0	0.0457839	0	0.0111931	0	0	0	0	0	0	0	0	0	0	0	0	0.00250222	0	0	0
SD130	0.00705184	0	0.326072	0.0165438	0	0	0.320813	0	0.311798	0	0.0477424	0.225592	0.0575864	0	0	0	0.0867445	0.0927602	0	0.0964527	0	0	0.101525	0.101397	0.0551302	0	0.00824904	0.012769	0.193195	0.356481	0.150499	0.286584	0	0.0238662	0.0332009	0.475097	0.476839	0.31785	0.345984	0.158508	0.131993	0.323987	0.356188	0.0126468	0	0.143354	0	0	0
SD134	0	0	0.323745	0	0	0	0.0391211	0	0.327714	0	0	1.04277	0	0	0	0	0	0	0	0	0	0	0	0	0	0	0	0	0.121896	0.571496	0	0	0	0.147497	0.151967	0.0405192	0.0490367	0.0451923	0.0238123	0	1.5463	0.0454225	0.0215076	0	0	0.0770932	0	0	0
SD135	0.276102	0.199052	0	0.440739	0.675237	0	0.100279	0	0	0.057765	0.121862	0.00384187	0	0.707538	0	0	0	0	0	0	0	0	0	0	0.235576	0.152894	0.267744	0.0571804	0.227009	0.129692	0	0.0966272	0	0	0	0.102025	0.10672	0.132758	0.153422	0.128387	0	0.105885	0.13357	0	0.301745	0.0510363	0.305459	0.306268	0.304731
SD136	0.0223001	0	0	0	0.0748342	0	0.0665987	0	0	0.00671137	0	0	0	0.0635283	0	0	0.0780175	0.0718717	0	0.0708733	0	0	0.093493	0.0912802	0.0382376	0.0427703	0.0684946	0.377224	0.0253273	0	0.101813	0.00474595	0	0	0	0	0	0.0542541	0.0571969	0	0	0.0676881	0.0625366	0	0.032828	0.0670442	0.0408856	0.0425637	0.0431112
SD142	0.00327085	0	0	0	0.100107	0	0.0703287	0	0	0.00592421	0	0	0	0.0881064	0	0	0.0346653	0.0330367	0	0.0389877	0	0	0.0478823	0.046017	0.0878335	0.0826371	0.110099	0.399543	0.0342693	0	0.132472	0.00361132	0	0	0	0	0	0.0508609	0.0579734	0	0	0.0677696	0.0596646	0	0.058101	0.080677	0.0659849	0.0692266	0.0702953
SD143	0.424436	0	0	0	0	0.0441705	0	0	0	0.0318432	0.226936	0	0	0	0.176087	0.168839	0	0	0.176263	0	0.175218	0.182017	0	0	0.0223681	0	0.0137085	0.186404	0	0	0	0	0.000622016	0	0	0	0	0	0	0	0	0	0	0.00750841	0	0.0106945	0	0	0
SD146	0.0499112	0.387045	0	0	0	0.174171	0	0.286139	0	0.172094	0.175384	0.123904	0.0392911	0	0.0279383	0.0137406	0	0	0.0206435	0	0.000835273	0.022923	0	0	0	0	0	0	0	0	0	0.183506	0.224265	0.611731	0.616027	0	0	0	0	0	0.0122367	0	0	0	0	0	0	0	0
SD148	0.409801	0.669449	0	0	0	0.715961	0	0	0	0.357033	0.342081	0	0.110087	0	0.434736	0.422797	0	0	0.432133	0	0.436821	0.43476	0	0	0	0	0	0.00793698	0	0	0	0.0824782	0.109165	0	0	0	0	0	0	0.0339729	0	0	0	0	0	0	0	0	0
SD165	0.0624913	0	0	0.102734	0.132399	0.0481108	0	0	0	0	0	0	0.0235525	0.120919	0	0	0	0	0	0	0	0.000408759	0	0	0	0	0	0	0	0	0	0	0	0.028054	0.0432957	0	0	0	0	0.0150214	0	0	0	0.0779891	0.159886	0	0.165164	0.165105	0.16739
SD166	0	0	0.149026	0	0	0	0.000609665	0	0.153168	0	0	0.11943	0	0	0	0	0.00368913	0	0	0	0	0	0.0160375	0.0160832	0.0822225	0.0497498	0.053236	0.0118901	0.129424	0.105598	0.0198403	0	0	0	0	0	0	0.00268501	0	0	0.244389	0.00986453	0	0.200791	0	0.143517	0	0	0
SD167	0	0	0.109696	0	0.0216357	0	0	0	0.105846	0	0	0.135869	0	0.0221437	0	0	0	0	0	0	0	0	0	0	0	0	0	0	0	0.0751282	0	0.0307703	0	0.32383	0.32691	0	0	0	0	0.111697	0.12879	0.00215434	0	0	0.189327	0	0.187134	0.1836	0.186754
SD168	0	0	0.515048	0	0	0	0.126356	0	0.495735	0	0	0.124431	0.0747387	0	0	0	0	0	0	0	0	0	0	0	0.00435237	0	0	0.0134166	0.0227143	0	0.108408	0	0	0.289459	0.301921	0.086232	0.0851941	0.109495	0.0966276	0	0.165303	0.112678	0.105268	0	0	0.217318	0	0	0
SD169	0	0	0.0940064	0.0139819	0	0	0.0736325	0	0.0972798	0	0.0278069	0.0512064	0	0	0	0	0	0	0	0	0	0	0	0	0.148122	0.180452	0.187587	0.250134	0.382262	0.160031	0.0977277	0	0	0.108693	0.109862	0.0901455	0.0943197	0.0859582	0.0621459	0	0.102155	0.0743744	0.0655744	0.219087	0.0964992	0.117338	0.0922217	0.096332	0.0874979
SD170	0.103203	0	0.046609	0	0	0	0.0220655	0	0.0524884	0	0.056679	0	0	0	0	0	0	0	0	0	0	0	0	0	0.267857	0.315303	0.327128	0.130116	0.401753	0.0584283	0.145016	0	0	0.120365	0.121361	0.0632488	0.0622109	0.0149329	0.017007	0	0.0253961	0.0149893	0.0169609	0.160397	0.118769	0.0878351	0.118314	0.124335	0.118107
SD171	0.0866774	0	0	0.044744	0	0	0	0	0	0	0.00280029	0.0635526	0	0	0	0	0	0	0	0	0	0	0	0	0.425414	0.407013	0.431695	0.277074	0.388528	0.181933	0.185475	0.0255159	0	0.0593632	0.0534093	0.0606218	0.0571516	0.0215138	0.0216768	0	0.0146035	0.00124326	0.0174611	0	0.0520343	0.0817334	0.0547062	0.0570792	0.0477238
SD172	0.0789075	0	0.00320251	0.0388852	0	0	0.00663027	0	0	0	0.00614941	0.0794106	0	0	0	0	0	0	0	0	0	0	0	0	0.428242	0.407409	0.432612	0.256796	0.39292	0.196574	0.169539	0.0332084	0	0.0588902	0.0612755	0.0695304	0.0651916	0.0243417	0.0231149	0	0.0273343	0.00650346	0.0215052	0	0.0472179	0.0979389	0.0502372	0.0500042	0.0434286
SD173	0.00722846	0	0.0753756	0	0	0	0.0200811	0	0.0755218	0	0.0211639	0.0407411	0	0	0	0	0	0	0	0	0	0	0	0	0.326506	0.374125	0.344602	0.278412	0.33983	0.125417	0.171524	0	0	0.0539252	0.0634336	0.0927104	0.0878503	0.01069	0.0205821	0	0	0.0258613	0.00611606	0.0439219	0.0500709	0.114517	0.0574336	0.0610228	0.0530573
SD174	0.00406953	0	0.106269	0.0271128	0	0	0.0914543	0	0.107457	0	0.0489297	0.0738927	0	0	0	0	0	0	0	0	0	0	0	0	0.163338	0.195495	0.197938	0.24346	0.383058	0.137373	0.11138	0	0	0.100281	0.109789	0.106056	0.109535	0.0997841	0.0766667	0	0.115112	0.0887215	0.0832225	0.209807	0.0797478	0.143499	0.0799874	0.081318	0.0724839
SD175	0	0	0.22893	0	0.0849273	0	0.492265	0	0.226123	0	0.0836815	0.0151754	5.63e-05	0.0809183	0	0	0	0	0	0	0	0	0	0	0.17203	0.125484	0.147734	0.116638	0.140356	0.0849096	0.154123	0.166162	0	0.081001	0.0752208	0.461348	0.467781	0.462026	0.481647	0.0182804	0.0996544	0.487273	0.48716	0.0548404	0.145424	0.0437802	0.141147	0.150296	0.143894
SD176	0	0	0.157669	0	0.00741125	0	0.0730129	0	0.157641	0	0.0442133	0.00194108	0	0.00166483	0	0	0	0	0	0	0	0	0	0	0.0985095	0.0967878	0.108092	0.149444	0.104189	0.0499585	0.114655	0	0	0.123709	0.131828	0.0601648	0.061038	0.0618844	0.0427629	0	0.0275241	0.0732336	0.0501874	0.114053	0.10335	0.135308	0.10637	0.111522	0.104599
SD177	0	0.284156	0	0	0	0.0657227	0	2.01823	0	0	0	0	0	0	0	0	0.609073	0.59094	0	0.579691	0	0	0.604917	0.603225	0	0	0	0	0	0	0	0	0.103482	0	0	0	0	0	0	0.217661	0	0	0	0	0	0	0	0	0
SD178	0	0	0.523121	0	0	0	0.129044	0	0.505373	0	0	0.29373	0.0928891	0	0	0	0	0	0	0	0	0	0	0	0	0	0	0.0617967	0	0.0708956	0.0563694	0	0	0.223522	0.230772	0.065292	0.065644	0.128166	0.111651	0	0.282482	0.121794	0.120813	0	0	0.222785	0	0	0
SD190	0	0.33093	0.182689	0.186404	0	0.597911	0	0	0.172758	0	0.0836535	0	0.223451	0	0.125057	0.111033	0	0	0.122106	0	0.132701	0.132377	0	0	0	0	0	0	0	0	0.150795	0.394247	0.377848	0	0	0.0103055	0.0113524	0	0	0.29449	0	0	0	0	0	0	0	0	0
SD191	0.123533	0.0718487	0	0	0	0.205575	0	0	0	0.00457221	0.170652	0	0	0	0.00426879	0.00622845	0	0	0.00635567	0	0.0344982	0.00498679	0	0	0.0195937	0	0.0204895	0	0	0	0	0.0418708	0	0	0	0	0	0	0	0	0	0	0	0	0	0.0678585	0	0	0
SD192	0	0.261736	0.168916	0.131109	0	0.542615	0.0455176	0	0.153774	0.138517	0.299037	0	0.138794	0	0.148464	0.152508	0	0	0.149508	0	0.156802	0.143101	0	0	0	0	0	0	0	0	0.0565827	0.614321	0.134398	0	0	0.161407	0.172704	0.0317831	0.049667	0.493021	0	0.0493867	0.0704691	0	0	0	0	0	0
SD193	0	0.260445	0.19247	0.0832579	0	0.615336	0	0	0.183756	0	0.127313	0	0.290217	0	0.0795905	0.0679989	0	0	0.0762916	0	0.0863658	0.0869104	0	0	0	0	0	0	0	0	0.205747	0.298224	0.425329	0	0	0.0397185	0.0390281	0	0	0.234604	0	0	0	0	0	0	0	0	0
SD194	0	0.0224162	0.12748	0	0	0.317716	0	0	0.123631	0	0.0552002	0.0619211	0.23791	0	0	0	0.0695321	0.0692933	0	0.0722908	0	0	0.0822278	0.0848796	0	0	0	0	0	0	0.15483	0.183894	0.332369	0.200541	0.197367	0	0	0	0	0.0207238	0.0706519	0	0	0.0336559	0	0	0	0	0
SD195	0	0.241202	0.304049	0.0205809	0	0.542582	0.100037	0	0.297072	0	0.332708	0	0.15266	0	0.115421	0.105219	0	0	0.115944	0	0.121501	0.108842	0	0	0	0	0	0	0	0	0.175037	0.504662	0.547158	0.0145257	0.00631326	0.165717	0.16659	0.102113	0.100538	0.253929	0	0.117284	0.113001	0	0	0	0	0	0
SD196	0	0.314002	0.266006	0.00842443	0	0.604958	0.0663377	0	0.255728	0.0462356	0.348349	0	0.0847351	0	0.0881496	0.0803802	0	0	0.0900628	0	0.0954461	0.0895626	0	0	0	0	0	0	0	0	0.151761	0.464708	0.511895	0	0	0.115513	0.114475	0.06129	0.0628429	0.255151	0	0.0717704	0.0647078	0	0	0.0153578	0	0	0
SD197	0	0.342976	0	0	0	0.130623	0	0	0	0.198388	0.0630376	0.052385	0	0	0.182448	0.177111	0	0	0.187836	0	0.192003	0.192374	0	0	0	0	0	0	0	0.0350783	0	0.0921814	0.0200132	0.16564	0.179666	0	0	0	0	0.155214	0.0122964	0	0	0	0	0.0460692	0	0	0
SD198	0	0.150201	0.0857001	0.183753	0	0.233371	0.168177	0	0.0790706	0.037406	0.294696	0	0.132717	0	0.0522175	0.047749	0	0	0.0487448	0	0.0548231	0.0423377	0	0	0	0	0	0	0	0	0.0218386	0.369532	0.1139	0	0	0.242891	0.245502	0.170947	0.168331	0.226863	0	0.171177	0.174365	0	0	0.0487457	0	0	0
SD199	0	0.288311	0	0	0	0.0700512	0	2.00727	0	0	0	0	0	0	0	0	0.606626	0.59162	0	0.581066	0	0	0.600732	0.599909	0	0	0	0	0	0	0	0	0.102946	0	0	0	0	0	0	0.210349	0	0	0	0	0	0	0	0	0
SD200	0	0.276177	0	0	0	0.0412388	0	1.80038	0	0	0	0	0	0	0	0	0.547758	0.528929	0	0.544436	0	0	0.54169	0.541388	0	0	0	0	0	0	0	0	0.0824728	0	0	0	0	0	0	0.175108	0	0	0	0	0	0	0	0	0
SD201	0	0.288148	0	0	0	0.0660664	0	1.9807	0	0	0	0	0	0	0	0	0.602641	0.584508	0	0.586116	0	0	0.600049	0.591929	0	0	0	0	0	0	0	0	0.100525	0	0	0	0	0	0	0.207754	0	0	0	0	0	0	0	0	0
SD202	0	0.280048	0	0	0	0.0499742	0	1.78532	0	0	0	0	0	0	0	0	0.5452	0.527762	0	0.542573	0	0	0.541913	0.539352	0	0	0	0	0	0	0	0	0.10945	0	0	0	0	0	0	0.209383	0	0	0	0	0	0	0	0	0
SD203	0	0.289881	0	0	0	0.06832	0	1.95916	0	0	0	0	0	0	0	0	0.586827	0.567998	0	0.577598	0	0	0.582323	0.577678	0	0	0	0	0	0	0	0	0.10191	0	0	0	0	0	0	0.2008	0	0	0	0	0	0	0	0	0
SD204	0	0.295092	0	0	0	0.0688408	0	1.93987	0	0	0	0	0	0	0	0	0.572406	0.556531	0	0.561961	0	0	0.568771	0.56899	0	0	0	0	0	0	0	0	0.106774	0	0	0	0	0	0	0.197151	0	0	0	0	0	0	0	0	0
SD205	0	0.291588	0	0	0	0.0615147	0	2.00777	0	0	0	0	0	0	0	0	0.591835	0.579088	0	0.573398	0	0	0.589242	0.587551	0	0	0	0	0	0	0	0	0.102054	0	0	0	0	0	0	0.200423	0	0	0	0	0	0	0	0	0
SD206	0	0.290048	0	0	0	0.0665761	0	2.02604	0	0	0	0	0	0	0	0	0.606626	0.591272	0	0.58124	0	0	0.603685	0.598519	0	0	0	0	0	0	0	0	0.101729	0	0	0	0	0	0	0.215908	0	0	0	0	0	0	0	0	0
SD207	0	0.287528	0	0	0	0.069616	0	2.03168	0	0	0	0	0	0	0	0	0.609666	0.595702	0	0.585843	0	0	0.609158	0.609898	0	0	0	0	0	0	0	0	0.1006	0	0	0	0	0	0	0.219643	0	0	0	0	0	0	0	0	0
SD208	0	0.291686	0	0	0	0.0682142	0	2.02507	0	0	0	0	0	0	0	0	0.611739	0.590652	0	0.579577	0	0	0.60654	0.602416	0	0	0	0	0	0	0	0	0.105973	0	0	0	0	0	0	0.214245	0	0	0	0	0	0	0	0	0
SD209	0	0.294706	0	0	0	0.0731451	0	1.95356	0	0	0	0	0	0	0	0	0.580533	0.5657	0	0.574952	0	0	0.578635	0.575901	0	0	0	0	0	0	0	0	0.100828	0	0	0	0	0	0	0.198154	0	0	0	0	0	0	0	0	0
SD2_AL	0.0838656	0	0	0.0558309	0.109992	0	0.0129782	0	0	0.124219	0	0	0	0.118318	0	0	0	0	0	0	0	0	0	0	0.243655	0.12501	0.177316	0.150564	0.157603	0	0.154518	0	0	0.0119016	0	0	0	0.0228716	0.0211235	0	0	0.0163261	0.0282005	0.0682649	0.0443578	0.0068217	0.046856	0.0443644	0.0466493
SD3_AL	0	0.0312997	0	0.0483476	0.107026	0	0.0339873	0.0551351	0	0	0	0	0	0.096936	0	0	0.0179559	0.0241453	0	0.0130704	0	0	0.0283932	0.0343459	0	0	0.000267548	0.0245933	0	0	0.118368	0.0124409	0.0035121	0.152266	0.150308	0	0	0.0252911	0.0230218	0	0	0.0342079	0.0363533	0.294802	0.124437	0	0.131626	0.13174	0.130898
SD4_AL	0	0	0	0.0391244	0.0964127	0	0.098775	0.0106439	0	0	0	0	0	0.0819796	0	0	0	0	0	0	0	0	0	0	0.0540829	0.0302969	0.0631442	0.0393455	0.101285	0.0480968	0.119917	0.0178114	0	0.118894	0.128229	0.0312005	0.0322475	0.0857355	0.0879833	0	0	0.0979533	0.0964502	0.195411	0.111218	0	0.114237	0.117652	0.113683
SD14_AL	0.147432	0	0	0.0419116	0	0	0.0996511	0	0	0.00258456	0.109942	0.0433467	0	0	0	0	0	0	0	0	0	0	0	0	0.288806	0.154177	0.276498	0.191197	0.381526	0.117946	0.117666	0	0	0	0	0.0963584	0.0909772	0.0897388	0.113182	0	0	0.0838882	0.124081	0	0.00542071	0.12025	0.00600779	0.0101181	0.00493244
SD17_AL	0	0	0.268072	0	0	0.0585448	0	0	0.262138	0	0	0.284168	0.0822847	0	0	0	0	0	0	0	0	0	0	0	0	0	0	0	0	0	0	0	0	0.106766	0.111236	0	0	0	0	0.0881735	0.27761	0	0	0	0	0.0559935	0	0	0
SD27_AL	0	0	0.263321	0	0	0.060222	0	0	0.257561	0	0	0.276811	0.0808347	0	0	0	0	0	0	0	0	0	0	0	0	0	0	0	0	0	0	0	0	0.100104	0.105095	0	0	0	0	0.0921093	0.269037	0	0	0	0	0.0606242	0	0	0
SD33_AL	0	0	0.0460112	0.106364	0.0819973	0	0.119975	0	0.0487634	0	0.176653	0	0	0.0861538	0	0	0	0	0	0	0	0	0	0	1.07217	0.817666	0.769727	0.291091	0.411405	0.117595	0.357764	0	0	0	0	0.112339	0.111127	0.132301	0.156613	0	0	0.114115	0.138498	0	0.164906	0.000717529	0.168273	0.165608	0.168588
SD37_AL	0.135038	0.0383566	0	0.126288	0.134931	0	0	0	0	0	0	0.0585769	0.0193088	0.157503	0	0	0.109448	0.139265	0	0.104736	0	0	0.103033	0.103252	0.0734901	0	0.0479783	0	0	0.449025	0.0522829	0	0	0.0218991	0.0159452	0	0	0	0.00123873	0	0	0	0	0.192232	0.0213458	0	0.0228016	0.0166616	0.0283281
SD41_AL	0	0	0	0	0	0	0.00882871	0.0885251	0	0.00887976	0	0.0169798	0	0	0	0	0.0661134	0.0641372	0	0.0652237	0	0	0.0633468	0.0607865	0	0	0	0.214518	0	0	0	0	0	0.111124	0.0996108	0	0	0	0	0	0.0178925	0.00939684	0	0	0	0	0	0	0
SD43_AL	0	0.0106233	0.184486	0	0	0.576949	0	0.0831043	0.169518	0	0.175098	0	0.178514	0	0.0842896	0.0829483	0.0799771	0.0767849	0.0721302	0.076134	0.101315	0.083444	0.0669602	0.0696119	0	0	0	0	0	0	0.0773649	0.102607	0.279748	0	0	0.0371207	0.0336505	0	0	0.141838	0	0	0	0	0	0	0	0	0
SD44_AL	0.00855905	0	0.10572	0	0	0.356936	0	0.167822	0.0924885	0.0119074	0.214471	0	0.214412	0	0.0275875	0.0199918	0.100066	0.101564	0.0222038	0.100913	0.0402697	0.0302166	0.0924345	0.0957812	0	0	0	0	0	0	0.0943263	0.15362	0.322943	0	0	0.0254158	0.0228143	0	0	0.169397	0	0	0	0.0181499	0	0	0	0	0
SD45_AL	0	0	0.103298	0	0	0	0.082577	0	0.0956264	0	0	0.175337	0.0316542	0	0	0	0	0	0	0	0	0	0	0	0.343658	0.412298	0.342469	0	0	0.190345	0	0	0	0	0	0.0497494	0.0565295	0.108801	0.102884	0.159505	0.154185	0.0937429	0.0830319	0	0	0.0941414	0	0	0
SD47_AL	0.134098	0.0217802	0	0.0254504	0.148932	0	0	0	0	0.121636	0	0	0	0.154999	0	0	0	0	0	0	0	0	0	0	0.310219	0.262805	0.267507	0.0539902	0.261693	0	0.23359	0.0376682	0.00111564	0.0833295	0.0657354	0	0	0	0	0	0	0	0.00702796	0.0700253	0.0242277	0	0.0343702	0.0334422	0.0261717
SD48_AL	0.127804	0	0.0567893	0.0625897	0.0863473	0	0	0	0.0626687	0	0	0.0476938	0.246268	0.0983218	0	0	0	0	0	0	0	0	0	0	0.0297711	0	0.109021	0	0.17218	0.0554048	0.211138	0	0.0328691	0.0158806	0.0191346	0	0	0	0	0.0799862	0.0710183	0	0	0.0679005	0.184892	0.0372084	0.18131	0.173954	0.183362
SD69_AL	0.0427786	0.760217	0	0.375243	0	0.800996	0	0.231055	0	0	0	0.0542269	0.0846264	0	0.171086	0.170092	0	0	0.170567	0	0.178383	0.165723	0	0	0	0	0	0	0	0	0	0.0641409	0.196632	0	0	0	0	0	0	0.122482	0.059483	0	0	0	0	0	0	0	0
SD71_AL	0.182409	0	0	0.0237258	0.0532166	0	0	0	0	0.152574	0	0	0	0.0578943	0	0	0	0	0	0	0	0	0	0	0.178541	0.230677	0.143995	0.00275129	0	0	0.0506604	0	0	0	0	0	0	0	0	0	0	0	0	0	0	0.0728766	0	0	0
SD72_AL	0.233596	0	0	0	0	0	0	0	0	0.14278	0	0	0.0205747	0.00362408	0	0	0	0	0	0	0	0	0	0	0.0474797	0.0525337	0.0230103	0	0.0149374	0	0.0516378	0	0	0	0	0	0	0	0	0	0	0	0	0	0	0.00835608	0	0	0
SD111_AL	0	0	0.1339	0	0	0	0.0162347	0.263237	0.132309	0	0.220587	0	0	0	0	0	0.836909	0.813216	0	0.828027	0	0	0.823197	0.827412	0.0768256	0.0283693	0.0278596	0.0749446	0.171978	0.0772678	0	0	0.0950385	0	0	0.0575917	0.0494307	0.0101445	0.0134347	0	0	0	0.00400696	0	0	0.0422191	0	0	0
SD112_AL	0	0.0768795	0	0.142052	0.178839	0	0	0.120173	0	0	0	0	0.0699931	0.189772	0.220561	0.218351	0.448184	0.446382	0.217436	0.424535	0.234807	0.225101	0.443854	0.449459	0	0	0	0	0	0	0.00828198	0	0	0	0	0	0	0	0	0.181165	0	0	0	0.0302656	0.197988	0	0.20066	0.200253	0.198542
SD113_AL	0	0.074479	0	0.150944	0.172096	0.00458868	0	0.109086	0	0	0	0	0.0773217	0.180769	0.229627	0.228285	0.420071	0.420701	0.235362	0.400418	0.246479	0.238858	0.419215	0.421346	0	0	0	0	0	0	0.00258044	0	0	0	0	0	0	0	0	0.180849	0	0	0	0.0341194	0.192634	0	0.198433	0.195941	0.197184
SD114_AL	0.0298881	0.134044	0	0.276006	0	0	0	0.264899	0	0	0	0	0	0	0.163234	0.165888	0.771162	0.747816	0.171401	0.739347	0.164971	0.173681	0.76631	0.7707	0	0	0	0	0	0	0	0.0630644	0	0	0	0	0	0	0	0.0102157	0	0	0	0	0	0	0	0	0
SD128_AL	0	0	0.494853	0.122607	0	0.227645	0.214746	0	0.491003	0	0.102206	0.137072	0.0866848	0	0	0	0	0	0	0	0	0	0	0	0.134438	0.145573	0.0807812	0.008163	0.0789627	0.0122235	0.405279	0.341569	0	0.142612	0.146213	0.304922	0.308401	0.216995	0.238527	0.365858	0.0514649	0.226085	0.24074	0	0	0.114599	0	0	0
SD131_AL	0.209509	0	0	0.0183372	0	0	0.187962	0	0	0	0	0.131484	0	0	0	0	0	0	0	0	0	0	0	0	0.18236	0.131298	0.128008	0.0171684	0.207845	0.511682	0	0	0	0	0	0.141235	0.140545	0.203588	0.206879	0	0.132744	0.188356	0.210307	0.256452	0.0641965	0.0290927	0.0571393	0.0593385	0.0598861
SD132_AL	0	0	0.0339428	0	0	0	0.0391079	0	0.0302668	0.00267472	0	0.0455217	0	0	0	0	0.0183858	0.0191894	0	0.0108942	0	0	0.0272594	0.0304323	0.171972	0.150792	0.140727	0.03093	0	0.0325583	0	0	0	0.0547099	0.0459762	0.0695197	0.0757787	0.0410095	0.0557663	0	0.109153	0.0492315	0.0482496	0.079106	0	0.106267	0	0	0
SD137_AL	0	0	0.029569	0	0.00457427	0	0.0218777	0	0.0271091	0	0	0.296016	0	0.0165488	0	0	0.0152281	0.0264558	0	0.0153808	0	0	0.0143726	0.0100749	0.224584	0.18881	0.141739	0.0699899	0.147565	0.62531	0	0	0	0	0	0	0	0.0461911	0.0461804	0	0.220833	0.0361709	0.0433545	0.0914107	0.126747	0.0235393	0.133762	0.130402	0.132513
SD138_AL	0	0	0.436841	0.119668	0	0.376899	0.166636	0	0.427605	0	0.0080572	0	0.328365	0	0	0	0	0	0	0	0	0	0	0	0	0	0	0	0.0383241	0.00303083	0.273603	0.206766	0.061108	0	0	0.202087	0.204697	0.167148	0.159841	0.379772	0	0.167552	0.165354	0	0	0.0084623	0	0	0
SD139_AL	0	0	0.000204971	0	0	0	0.00971344	0	0.00208847	0	0	0.347439	0	0	0	0	0.0167888	0.0182874	0	0.0106871	0	0	0.0154121	0.0119831	0	0	0.034021	0.0406258	0.249371	0.269673	0	0	0	0	0	0.0359556	0.0387399	0.0435822	0.0341898	0	0.240984	0.0128876	0.0362285	0.0861957	0	0.00685793	0	0	0
SD140_AL	0	0	0.00594809	0	0	0	0.116744	0	0.00609424	0	0	0.263361	0	0	0	0	0.0169724	0.0153438	0	0.0188625	0	0	0.0117736	0.00660721	0.0562418	0.0149086	0.0361157	0.0100584	0.218108	0.357071	0	0	0	0.0190708	0.0416094	0.0844374	0.0797511	0.111522	0.114986	0	0.191827	0.111752	0.102952	0.0311318	0	0.041441	0	0	0
SD141_AL	0	0	0	0	0	0	0	0.05246	0.00301272	0	0	0.404132	0	0	0	0	0.160002	0.156636	0	0.14973	0	0	0.154455	0.149636	0.061152	0.0104372	0.0222627	0	0.308844	0.266601	0	0	0	0	0	0	0	0	0	0	0.345801	0	0	0.0311775	0	0.0223759	0	0	0
SD144_AL	0	0	0	0	0	0	0.272288	0	0	0	0.02024	0	0	0	0	0	0	0	0	0	0	0	0	0	0.119881	0.171669	0.116607	0.0401668	0.238314	0.0918306	0.0356081	0.141289	0.0242977	0.0941764	0.110461	0.334146	0.33832	0.244482	0.270878	0	0	0.277721	0.273786	0.090775	0	0.0673797	0	0	0
SD145_AL	0.00424656	0	0	0.235771	0.0708532	0	0.340245	0	0	0	0.00584681	0	0.0455732	0.0727511	0	0	0	0	0	0	0	0	0	0	0.294858	0.292615	0.292974	0.0818898	0.292198	0.142762	0.0980056	0.392189	0	0	0	0.502174	0.498009	0.37064	0.376015	0.134681	0	0.331779	0.374057	0.0609194	0.0550808	0.11501	0.0468074	0.0500491	0.0509441
SD147_AL	0.233934	0.529372	0	0	0	0.407708	0	0.0863822	0	0.153543	0.154401	0.00562903	0.0725127	0	0.411582	0.402597	0	0	0.40394	0	0.406717	0.428805	0	0	0	0	0	0	0	0.00361091	0	0.064015	0.377364	0.40572	0.412275	0	0	0	0	0.0285398	0	0	0	0.242309	0	0	0	0	0
SD149_AL	0.0588519	0	0	0	0	0.156878	0	0.0812122	0	0	0.00086121	0.109391	0	0	0.244318	0.242803	0.209428	0.203977	0.247621	0.198115	0.257869	0.254591	0.210831	0.213483	0	0	0	0	0	0.175476	0	0	0.161627	0	0	0	0	0	0	0	0.0223936	0	0	0.418518	0	0	0	0	0
SD150_AL	0	0	0.0909339	0	0.0419638	0	0	0	0.0900377	0	0	0.128573	0	0.0511586	0	0	0	0	0	0	0	0	0	0	0	0	0	0	0	0.204388	0	0	0	0	0	0	0	0	0	0.0672225	0.17761	0	0	0.234605	0.192455	0.0352162	0.201208	0.206708	0.201175
SD151_AL	0	0	0.0100094	0	0.0145496	0	0	0	0.0193635	0	0	0.261168	0	0.0143627	0	0	0.0217287	0.0143668	0	0.0192754	0	0	0.0356406	0.0294319	0	0	0	0	0	0.083157	0	0	0	0.0778585	0.0885832	0	0	0	0	0	0.198668	0	0	0.200588	0	0	0	0	0
SD152_AL	0	0	0.177373	0	0	0	0	0	0.179256	0	0	0.478741	0	0	0	0	0.0190058	0.016161	0	0.0137727	0	0	0.0160655	0.0119415	0	0	0	0	0	0.291348	0	0	0	0	0	0	0	0	0	0.0469881	0.341708	0	0	0.0661747	0	0.0804798	0	0	0
SD153_AL	0	0	0	0	0	0	0	0.159445	0	0	0	0.129249	0	0	0	0	0.282797	0.277867	0	0.275305	0	0	0.29584	0.294496	0	0	0	0	0	0.072157	0.0237526	0	0	0.0705069	0.073761	0	0	0	0	0	0.0594517	0	0	0.419439	0	0.0206035	0	0	0
SD154_AL	0	0	0.0724901	0	0	0	0	0	0.075416	0	0	0.181013	0	0	0	0	0	0	0	0	0	0	0	0	0.00273318	0	0	0	0	0.237022	0	0	0	0	0	0	0	0	0	0	0.112084	0	0	0.267586	0.0256423	0.0650705	0.0338737	0.0411112	0.0338407
SD155_AL	0	0	0.0577692	0	0	0	0.0028221	0.0508988	0.0693818	0	0	0.246731	0	0	0	0	0.0964173	0.0939199	0	0.103693	0	0	0.112761	0.110896	0.106499	0.0642974	0.0853308	0.0587523	0.0623167	0.210313	0	0	0	0.0213775	0.0324496	0	0	0	0	0	0.196739	0.0066912	0	0.268849	0	0.0908298	0	0	0
SD156_AL	0	0	0.179518	0	0	0	0.035793	0	0.177406	0	0	0.0552368	0	0	0	0	0.0473854	0.0414134	0	0.047017	0	0	0.0555641	0.0547411	0.0527765	0.0699919	0.0945	0.011284	0.0923341	0	0.0597144	0	0	0	0	0.0359749	0.0370219	0.0222322	0.00745407	0	0.0412084	0.0394883	0.0103614	0.160747	0.00150098	0.105906	0	0.00706707	0
SD157_AL	0	0	0.108441	0	0	0	0	0	0.103723	0	0	0.169013	0	0	0	0	0	0	0	0	0	0	0.00655122	0.0045121	0	0	0	0	0.0509655	0.255947	0	0	0	0.056066	0.0615786	0	0	0	0	0	0.210927	0	0	0.219623	0.00165495	0.0782624	0.000678418	0.00687358	0.000819217
SD158_AL	0	0	0.111052	0	0	0	0	0	0.109635	0	0	0.167976	0	0	0	0	0	0	0	0	0	0	0.002734	0	0	0	0	0	0.0521866	0.260817	0	0	0	0.057982	0.0627996	0	0	0	0	0	0.215276	0	0	0.218933	0	0.0820895	0.00155203	0.00531491	0
SD159_AL	0	0	0.0630833	0	0	0	0	0.164971	0.0620133	0	0	0.439505	0	0	0	0	0.304306	0.293469	0	0.288128	0	0	0.298586	0.294636	0	0	0	0	0	0.251417	0	0	0	0.126763	0.142178	0	0	0	0	0	0.334266	0	0	0.262002	0	0.0096241	0	0	0
SD160_AL	0	0	0.0624867	0	0	0	0	0.154471	0.0615905	0	0	0.440819	0	0	0	0	0.295718	0.284707	0	0.283361	0	0	0.292951	0.286742	0	0	0	0	0	0.250299	0	0	0	0.12634	0.137933	0	0	0	0	0	0.331584	0	0	0.256714	0	0.011981	0	0	0
SD161_AL	0	0	0	0	0.106629	0	0	0	0	0.00879783	0	0	0	0.108875	0	0	0.138652	0.132333	0	0.128729	0	0	0.149958	0.149657	0	0	0	0	0	0.0687375	0.0417024	0	0.0237901	0.0278234	0.0220432	0	0	0	0	0	0	0	0	0.421058	0.144888	0	0.150687	0.152539	0.144053
SD162_AL	0	0	0.183582	0	0	0	0	0	0.190851	0	0	0.313822	0	0	0	0	0.0691702	0.0612871	0	0.0693229	0	0	0.078565	0.0727037	0	0	0	0	0	0.17438	0	0	0	0.00264343	0.00937214	0	0	0	0	0.0431211	0.271996	0	0	0.075859	0	0.0621928	0	0	0
SD163_AL	0	0	0	0	0	0	0	0	0	0	0	0.141215	0	0	0	0	0	0	0	0	0	0	0	0	0.0166196	0.0122919	0.00639642	0.124886	0.0832797	0.0307868	0	0	0	0.103321	0.105533	0	0	0	0	0	0.0594303	0	0	0.216496	0	0.0739186	0.00502137	0.0119115	0.00099254
SD164_AL	0	0	0.146869	0	0	0	0.00679247	0	0.146668	0	0	0.184335	0	0	0	0	0	0	0	0	0	0	0	0	0.029683	0.00746065	0.0236295	0	0.161146	0.185618	0	0	0	0	0	0	0	0.000876031	0	0	0.281149	0.0125726	0	0.231123	0	0.116864	0	0	0
SD179_AL	0	0	0.421172	0	0	0.0490285	0.154268	0	0.42097	0	0.0863785	0.181183	0.155987	0	0	0	0	0	0	0	0	0	0	0	0	0	0	0	0.0228287	0.147371	0.115819	0.0649656	0.0181626	0.683951	0.68651	0.133776	0.141425	0.152	0.137917	0.189152	0.17393	0.156748	0.149164	0	0	0.0687153	0	0	0
SD180_AL	0	0	0.424596	0	0	0.0472409	0.151091	0	0.422136	0	0.0819849	0.179048	0.150725	0	0	0	0	0	0	0	0	0	0	0	0	0	0	0	0.0248633	0.148016	0.115421	0.0584871	0.0095994	0.688591	0.688545	0.131467	0.13651	0.149518	0.132829	0.189971	0.170058	0.153049	0.146855	0	0	0.0690125	0	0	0
SD181_AL	0	0	0.423874	0	0	0.0468663	0.155581	0	0.424715	0	0.085085	0.184406	0.15174	0	0	0	0	0	0	0	0	0	0	0	0	0	0	0	0.0239675	0.14712	0.116263	0.0652356	0.0165216	0.679183	0.68956	0.133525	0.143953	0.15505	0.139056	0.18838	0.175764	0.158581	0.152909	0	0	0.0752398	0	0	0
SD182_AL	0	0	0.422088	0	0	0.0445587	0.155011	0	0.41789	0	0.0857309	0.184357	0.156208	0	0	0	0	0	0	0	0	0	0	0	0	0	0	0	0.0247872	0.152804	0.112739	0.0625806	0.0121293	0.681045	0.688468	0.136429	0.143209	0.149268	0.137965	0.186073	0.176236	0.156447	0.147474	0	0	0.0722373	0	0	0
SD183_AL	0.148637	0	0	0.0359935	0.21507	0	0.100509	0.0234965	0	0	0	0.119431	0	0.227913	0	0	0.105499	0.118291	0	0.106694	0	0	0.106034	0.105732	0.094733	0.00544912	0	0.0893773	0.289609	0.469747	0.123214	0	0	0.0860545	0.0867025	0.0384937	0.0442314	0.12986	0.152088	0	0.157002	0.0939537	0.129282	0.45792	0.158122	0	0.15454	0.16143	0.158676
SD184_AL	0	0.0281293	0.295288	0.222386	0	0.49977	0.0944037	0.327508	0.283446	0.00446023	0.0126151	0	0.319024	0	0	0	0	0	0	0.00190814	0	0	0.00628568	0.00337789	0	0	0	0	0	0	0.407419	0.458374	0.066187	0.0714365	0.0844197	0.236179	0.230451	0.0662492	0.0801373	0.782356	0	0.0803781	0.0846083	0	0	0	0	0	0
SD185_AL	0	0.131675	0.184966	0.11884	0	0.4063	0.0424566	0.215796	0.175904	0.0454612	0	0.00908519	0.218257	0	0.0519334	0.0452063	0	0	0.0522829	0	0.0416827	0.0476131	0	0	0	0	0	0	0	0.00237624	0.00696086	0.266397	0.0133713	0	0	0.213767	0.217768	0.0229889	0.0393092	1.87202	0	0.0303421	0.0425641	0	0.0646284	0	0.0570499	0.0533422	0.0559746
SD186_AL	0.132479	0	0.134955	0.0750833	0	0	0.325842	0	0.131279	0	0.076747	0.106053	0.0155335	0	0	0	0	0	0	0	0	0	0	0	0.279586	0.234431	0.204734	0.071656	0.29152	0.173008	0.150664	0.150193	0	0.179697	0.199977	0.330541	0.333325	0.324095	0.369429	0.0106509	0.00220415	0.329364	0.368688	0	0	0.041884	0	0	0
SD187_AL	0.0181906	0	0.201871	0.247804	0.0554361	0	0.311972	0	0.204623	0	0.0818141	0.176445	0.00531202	0.0496897	0	0	0	0	0	0	0	0	0	0	0.135763	0.17122	0.0949623	0.209456	0.210415	0.17321	0.205245	0.118255	0	0.215689	0.227456	0.298081	0.290268	0.299801	0.34861	0	0.0703369	0.329392	0.352386	0	0	0.0733587	0	0	0
SD188_AL	0.143873	0	0.160942	0.121398	0.0850434	0	0.208846	0	0.160394	0.0134458	0.0568688	0.185899	0	0.0850302	0	0	0	0	0	0	0	0	0	0	0.189867	0.222023	0.144897	0.138124	0.294053	0.132976	0.0484352	0.0743723	0	0.187616	0.20529	0.276958	0.268797	0.194417	0.208479	0	0.116275	0.204376	0.199919	0	0	0.0996651	0	0	0
SD189_AL	0.221278	0	0.21663	0.0862225	0	0.609093	0.0392001	0	0.203051	0.202388	0.18761	0	0.337136	0	0.255074	0.256338	0	0	0.254902	0	0.260111	0.254749	0	0	0	0	0	0.0160811	0	0	0.181782	0.220402	0.176726	0	0	0.0426831	0.0355645	0.032415	0.0438708	0.206644	0	0.0470651	0.04035	0	0	0.0069835	0	0	0
N1_AL	0.0417094	0.173141	0	0	0	0	0	0.0117756	0	0.086754	0	0	0	0.000587434	0.0770689	0.0726004	0	0	0.0753336	0	0.0607375	0.0776132	0	0	0	0	0	0	0	0	0	0	0.168808	0.00657716	0.0105261	0	0	0	0	0	0	0	0	0	0.0253084	0	0.0337135	0.0254887	0.0275999
N2_AL	0.0432668	0	0.145466	0	0.0318667	0	0.101812	0	0.13762	0	0.0585921	0	0.0521051	0.0254253	0	0	0	0	0	0	0	0	0	0	0.126613	0.136532	0.176329	0.111702	0.169124	0.00752611	0.0727441	0	0	0	0	0.0818404	0.0797602	0.0972851	0.0861554	0	0	0.0900447	0.0932324	0	0.0661298	0.144648	0.0689754	0.0666576	0.0701586
N3_AL	0.0490231	0	0.10275	0	0.0662891	0	0	0	0.0968158	0	0	0	0.179649	0.06367	0	0	0.0295134	0.0237151	0	0.0425225	0	0	0.0389083	0.040865	0.0670454	0.0929475	0.135524	0	0.10695	0	0.124366	0	0	0	0	0.0328704	0.0302689	0	0	0	0	0	0	0.0104895	0.121053	0.0770887	0.125983	0.122449	0.130815
N4_AL	0	0	0	0	0	0	0.0552084	0	0	0.0311104	0	0	0	0	0	0	0	0	0	0	0	0	0	0	0.0803575	0.032075	0.0718717	0.194357	0.0445143	0	0	0	0	0	0	0	0	0.0583262	0.0461541	0	0	0.0472636	0.0528836	0	0.0115348	0.159026	0.0121218	0.00858787	0.0134788
N5_AL	0	0	0.515366	0	0	0.355874	0.246204	0	0.507868	0	0.121156	0.0719343	0.371796	0	0	0	0	0	0	0	0	0	0	0	0	0	0	0.0297188	0.120151	0	0.313907	0.383625	0.0744831	0.114132	0.116691	0.423596	0.420473	0.239767	0.246705	0.298983	0.119929	0.263104	0.259168	0	0	0.129727	0	0	0
N6_AL	0	0	0.226367	0	0	0	0.139105	0	0.223907	0	0.0566218	0	0	0	0	0	0	0	0	0	0	0	0	0	0.0942394	0.141337	0.111119	0.388576	0.066388	0	0.0374167	0	0	0	0	0.09429	0.0876927	0.126066	0.103296	0	0.0675563	0.130639	0.106377	0	0	0.235105	0	0	0
N7_AL	0	0	0.188586	0	0	0	0	0	0.180046	0	0	0.0090572	0.194949	0	0	0	0	0	0	0	0	0	0	0	0	0	0.0163532	0	0.0515402	0	0.00606419	0	0	0	0	0.0172454	0.013254	0	0	0.0316205	0.0959685	0	0	0	0.0743295	0.0911723	0.0763065	0.0727725	0.0743624
N8_AL	0	0	0.513347	0	0	0.350033	0.237409	0	0.502895	0	0.118789	0.0845086	0.363001	0	0	0	0	0	0	0	0	0	0	0	0	0	0	0.0257884	0.11761	0	0.309629	0.37205	0.060476	0.117498	0.118146	0.417928	0.413763	0.235836	0.243644	0.29957	0.135631	0.254656	0.251068	0	0	0.126839	0	0	0
N9_AL	0	0	0.392008	0	0	0	0	0	0.384684	0	0	0.806825	0	0	0	0	0.0114347	0.00650511	0	0.00759157	0	0	0.0210033	0.0234813	0	0	0	0	0	0.474537	0	0	0	0.216108	0.227527	0	0	0	0	0	0.886787	0	0	0	0	0.149526	0	0	0
N10_AL	0	0	0.377802	0	0	0	0	0	0.375342	0	0	0.801479	0	0	0	0	0.015818	0.00949853	0	0.010585	0	0	0.0231281	0.0268222	0	0	0	0	0	0.469018	0	0	0	0.210241	0.220444	0	0	0	0	0	0.882136	0	0	0	0	0.15304	0	0	0
N11_AL	0	0	0.359556	0	0	0.113718	0.12601	0	0.347367	0	0.0313648	0.0306151	0.226062	0	0	0	0	0	0	0	0	0	0	0	0.0827075	0.121813	0.0538947	0	0.0678861	0	0.148541	0.163012	0	0.0319852	0.0409725	0.180918	0.173278	0.108279	0.123384	0.194077	0.115094	0.12901	0.133588	0	0	0.116726	0	0	0
N12_AL	0	0	0.221831	0	0	0	0.136654	0	0.214854	0	0.0567766	0	0	0	0	0	0	0	0	0	0	0	0	0	0.0919619	0.135932	0.0994597	0.376569	0.0625469	0	0.0367028	0	0	0	0	0.0927075	0.0876737	0.121356	0.100497	0	0.0692747	0.124887	0.101841	0	0	0.243946	0	0	0
N13_AL	0	0.0295241	0.0819467	0.0986923	0.0517399	0	0	0.0663896	0.0770545	0	0.0694312	0	0.0123874	0.054854	0	0	0	0	0	0	0	0	0	0	0.1206	0.130519	0.161455	0	0.0635613	0.0953296	0.00331778	0.0457596	0	0	0	0	0	0	0	0.0255731	0	0	0	0.0315558	0.146115	0.0204957	0.153478	0.143863	0.151881
N14_AL	0	0	0.214398	0	0	0	0.129048	0	0.206553	0	0.0562932	0	0	0	0	0	0	0	0	0	0	0	0	0	0.0911311	0.140661	0.105231	0.389985	0.0664069	0	0.0396942	0	0	0	0	0.0837112	0.0800673	0.117398	0.0961917	0	0.0627107	0.12006	0.0989253	0	0	0.238425	0	0	0
N15_AL	0.0506905	0	0.205357	0	0	0.0231062	0	0	0.200292	0	0	0.121556	0.210157	0	0	0	0	0	0	0	0	0	0	0	0.00721075	0.0544822	0.0649178	0	0.0271363	0	0	0	0	0	0	0	0	0	0	0.0706296	0.138105	0	0	0	0	0.111244	0	0	0
N16_AL	0	0	0.221982	0	0	0	0.135937	0	0.217437	0	0.0538004	0	0	0	0	0	0	0	0	0	0	0	0	0	0.0935029	0.137821	0.10378	0.387492	0.0661726	0	0.03807	0	0	0	0	0.0916424	0.0885198	0.123071	0.102733	0	0.0683834	0.129208	0.101645	0	0	0.243576	0	0	0
N17_AL	0	0	0.284929	0	0	0	0.275327	0	0.28438	0	0.0800895	0.239871	0.0192236	0	0	0	0	0	0	0	0	0	0	0	0.0586374	0.0553521	0.0468506	0.254814	0.0846437	0.161409	0.0621006	0	0	0.45615	0.469133	0.170747	0.168667	0.284352	0.287294	0	0.283174	0.294311	0.270396	0	0	0.109856	0	0	0
N18_AL	0	0	0	0	0	0	0.23032	0	0	0.137944	0.00450511	0	0	0	0	0	0	0	0	0	0	0	0	0	0.229235	0.249404	0.214842	0.349315	0	0	0	0	0	0	0	0.165004	0.161534	0.202339	0.186692	0	0	0.240791	0.200197	0	0	0.149457	0	0	0
N19_AL	0	0	0.306583	0	0	0	0.189786	0	0.296478	0	0.0442368	0	0.0556444	0	0	0	0	0	0	0	0	0	0	0	0.111911	0.185068	0.137824	0.275251	0.117764	0	0.12823	0	0	0	0	0.126207	0.12378	0.181611	0.159015	0	0.0372767	0.188443	0.157405	0	0	0.20552	0	0	0
N20_AL	0	0	0.300886	0	0	0	0.188259	0	0.293735	0	0.0169971	0	0	0	0	0	0	0	0	0	0	0	0	0	0.082586	0.127425	0.144636	0.373448	0.0884391	0	0.0379247	0	0	0.0164014	0.00593039	0.139448	0.135456	0.176609	0.153318	0	0.100553	0.181357	0.156226	0	0	0.263584	0	0	0
N21_AL	0.0456695	0.335721	0	0.0304912	0.119747	0.0893164	0	0	0	0.0674337	0.156723	0	0	0.117649	0.341457	0.324306	0	0	0.330166	0	0.318524	0.34148	0	0	0	0	0	0	0	0	0	0	0.205082	0	0	0	0	0	0	0.230309	0	0	0	0	0.30429	0	0.304877	0.29561	0.304323
N22_AL	0	0	0.449354	0	0	0.0382944	0.0762991	0	0.437513	0	0	0.24446	0	0	0	0	0	0	0	0	0	0	0	0	0	0	0	0	0.101742	0.307939	0.086148	0	0	0.132555	0.143974	0.0921171	0.0949014	0.0729886	0.0606428	0.0653171	0.370461	0.0812106	0.0585118	0	0	0.096029	0	0	0
N23_AL	0	0	0.165573	0	0	0.00486451	0.0242796	0	0.159986	0	0.11692	0.391366	0.0862843	0	0	0	0	0	0	0	0	0	0	0	0	0.0141762	0	0.147445	0	0.168879	0.0443788	0	0	0.0266777	0.0245459	0	0	0.0280922	0.00844954	0	0.528661	0.0347506	0.0134417	0	0	0.118715	0	0	0
N24_AL	0.0299815	0.143171	0	0	0	0	0	0.0035224	0	0.0791957	0	0	0	0	0.0578704	0.0546181	0	0	0.0535291	0	0.0425814	0.0610207	0	0	0	0	0	0	0	0	0	0	0.133973	0.00944295	0.0133919	0	0	0	0	0	0	0	0	0	0.0153178	0	0.0237229	0.0182779	0.0202153
N25_AL	0.257736	0.359111	0	0.079073	0.0265612	0.434289	0	0	0	0.456361	0.0164549	0	0.246594	0.0303701	2.39911	2.35242	0.00107817	0.00639889	2.35203	0	2.45922	2.43613	0.0108205	0.0101712	0	0	0	0	0	0	0	0	0.339489	0	0	0	0	0	0	0.0394846	0	0	0	0	0.0227765	0	0.0235373	0.0259103	0.027674
N26_AL	0.265505	0.367749	0	0.0835416	0.0324196	0.442928	0	0	0	0.464652	0.00858828	0	0.244982	0.039182	2.42338	2.38434	0	0.00218069	2.38116	0	2.4894	2.475	0.011988	0.00386822	0	0	0	0	0	0	0	0	0.339441	0	0	0	0	0	0	0.0441269	0	0	0	0	0.0301985	0	0.0295694	0.0357646	0.03249
N27_AL	0.0897437	0	0.0689388	0	0	0	0.108677	0	0.0649153	0	0	0.263286	0	0	0	0	0	0	0	0	0	0	0	0	0.0697181	0.0184821	0.0344772	0	0.174947	0.384099	0	0	0	0	0	0.0520479	0.0563957	0.107799	0.132806	0.139044	0.193315	0.117063	0.133281	0.103504	0.0408543	0.0179119	0.0362294	0.0356489	0.0398449
N28_AL	0	0	0.229486	0	0	0	0	0	0.22998	0	0	0.162189	0	0	0	0	0.0570466	0.0514221	0	0.0585892	0	0	0.0667889	0.0649236	0	0.00147257	0.0306715	0	0.0514385	0.125077	0.0671171	0	0	0	0	0	0	0	0	0	0.136173	0	0	0.214016	0	0.0611883	0	0	0
N29_AL	0.208405	0.870422	0	0.22085	0	0.848656	0	0.408148	0	0.298794	0.264384	0	0	0	0.621289	0.598231	0.0790949	0.0811146	0.600791	0.0700397	0.591928	0.618707	0.0641669	0.0662974	0	0	0	0	0	0	0	0.185639	0.790861	0	0	0	0	0	0	0.0162141	0	0	0	0.158231	0	0	0	0	0
N30_AL	0.30993	0	0	0.271992	0.136956	0	0.393492	0	0	0	0.0523179	0.16936	0	0.14841	0	0	0	0	0	0	0	0	0	0	0.336639	0.25691	0.347785	0.156506	0.493814	0.545736	0.13718	0.141748	0	0	0	0.372305	0.376826	0.439522	0.478949	0.0312191	0.122149	0.401878	0.46292	0.213195	0.230984	0.0313537	0.221668	0.227169	0.229801
N31_AL	0.197532	0	0.151536	0	0	0	0.141412	0	0.143169	0	0.156568	0.0703406	0	0	0	0	0	0	0	0	0	0	0	0	0.259857	0.266127	0.338238	0.206898	0.307059	0.125134	0.212242	0	0	0	0	0.11953	0.117971	0.140187	0.171275	0	0.130844	0.131035	0.170012	0	0.0186896	0.117883	0.0131959	0.0202598	0.0188963
N32_AL	0	0	0.144541	0	0.101131	0	0	0	0.138954	0	0	0.0385019	0.0965251	0.104419	0	0	0	0	0	0	0	0	0.012769	0.00864509	0	0	0	0.106608	0	0	0.164072	0	0	0.0690594	0.0603258	0	0	0	0	0	0.113773	0	0	0	0	0.127393	0	0	0
N33_AL	0.261246	0.290522	0	0.137483	0	0.296553	0	0.104486	0	0	0	0.123977	0.0718528	0	0.131905	0.12622	0.181276	0.174088	0.126869	0.159365	0.140939	0.123762	0.172429	0.170042	0	0	0	0	0	0	0	0	0	0	0	0	0	0	0	0	0.118983	0	0	0.0514097	0	0	0	0	0
N34_AL	0.254721	0.295637	0	0.133564	0	0.300279	0	0.107169	0	0	0	0.120753	0.0729722	0	0.137889	0.125428	0.185002	0.172254	0.127119	0.162395	0.142405	0.121581	0.175807	0.174463	0	0	0	0	0	0	0	0	0	0	0	0	0	0	0	0	0.122708	0	0	0.0549614	0	0	0	0	0
N35_AL	0.116261	0	0.200045	0	0	0	0.0931509	0	0.195847	0.0612348	0.157647	0	0	0	0	0	0	0	0	0	0	0	0	0	0.0118007	0.0726235	0.0488334	0.154293	0	0	0.112034	0	0	0	0	0.0293985	0.0330515	0.092099	0.0794057	0	0.0146525	0.0989311	0.0885675	0	0	0.182722	0	0	0
N36_AL	0	0	0.109025	0	0	0	0	0	0.109171	0	0	0.506815	0	0	0	0	0.234192	0.227699	0	0.218883	0	0	0.243414	0.249019	0	0	0	0	0	0.18252	0	0	0	0.187298	0.183776	0	0	0	0	0	0.386809	0	0	0	0	0.0736338	0	0	0
N37_AL	0	0	0.113811	0	0	0	0	0	0.113088	0	0	0.506737	0	0	0	0	0.211702	0.206425	0	0.198999	0	0	0.223356	0.229135	0	0	0	0	0	0.194082	0	0	0	0.188088	0.196728	0	0	0	0	0	0.395417	0	0	0	0	0.0726869	0	0	0
N38_AL	0.0307785	0	0.207684	0.189509	0.210139	0.314179	0	0	0.197058	0	0.0224759	0	0.513738	0.203698	0	0	0	0	0	0	0	0	0	0	0	0	0	0	0	0	0.320858	0.196514	0.0367839	0.0248337	0.0414653	0.141105	0.142499	0	0	0.239046	0	0	0	0	0	0.0110671	0	0	0
N39_AL	0	0	0.0461977	0.114195	0.0437885	0	0.0520577	0.00423298	0.0473862	0	0	0	0.000613782	0.0343936	0	0	0.020564	0.0151132	0	0.0285348	0	0	0.027874	0.0260087	0.0513204	0.0582854	0.054996	0.160108	0	0	0.219484	0.0664744	0	0.117348	0.122513	0	0	0.0480524	0.0456094	0	0	0.0517572	0.0441734	0	0	0	0	0	0
N40_AL	0	0	0.202952	0	0	0.0210482	0	0	0.196496	0	0	0.325721	0.0326266	0	0	0	0	0	0	0	0	0	0	0	0	0	0	0	0	0.0498972	0	0.0654777	0	0.0133265	0.0217925	0	0	0	0	0.257595	0.341749	0	0	0	0	0.0455995	0	0	0
N41_AL	0	0	0.246371	0.17069	0	0.0243343	1.201	0	0.243737	0	0.0589046	0	0.0492903	0	0	0	0	0	0	0	0	0	0	0	0.176614	0.191223	0.191061	0.165699	0.303039	0.128063	0.180425	0.5203	0	0.0207822	0.0186505	1.4689	1.47759	1.1685	1.14677	0.223007	0.0251894	1.21025	1.15993	0	0	0.176233	0	0	0
N42_AL	0.268451	0.367047	0	0.0673768	0.0296324	0.430237	0	0	0	0.474548	0.0360309	0	0.273641	0.0308354	2.47098	2.42273	0.0081453	0.0122499	2.41816	0.00673442	2.43918	2.47534	0.0201462	0.0144586	0	0	0	0	0	0	0	0	0.335785	0	0	0	0	0	0	0.0467255	0	0	0	0	0.0432211	0	0.0472829	0.0498296	0.0479449
N43_AL	0.275445	0.360142	0	0.0703744	0.0307188	0.417599	0	0	0	0.464168	0.0352063	0	0.266388	0.0320956	2.42776	2.37986	0.00957923	0.0122939	2.3772	0.00399872	2.39857	2.43491	0.0193215	0.0171087	0	0	0	0	0	0	0	0	0.320019	0	0	0	0	0	0	0.0528502	0	0	0	0	0.0345785	0	0.0389877	0.0443142	0.039476
N44_AL	0	0	0	0	0.0241083	0.05518	0	0.602353	0	0	0	0	0	0.0225315	0.00380646	0.00524492	1.876	1.82885	0.00346105	1.81257	0	0.00730421	1.84752	1.85678	0	0	0	0	0	0	0.0373619	0	0.0356069	0	0	0	0	0	0	0	0	0	0	0	0	0	0	0	0
N45_AL	0	0	0.0449536	0	0	0.175251	0	0.23753	0.0402351	0	0	0.116297	0.0353327	0	0	0	1.05912	1.02466	0	1.03582	0	0	1.04802	1.04806	0	0	0	0.0111898	0	0	0.0418992	0	0	0	0	0	0	0	0	0.000393938	0.131977	0	0	0	0	0.0262413	0	0	0
N46_AL	0	0	0	0	0.0181709	0.0560182	0	0.603886	0	0	0	0	0	0.0230222	0.0112466	0.0151173	1.86259	1.82361	0.0100325	1.79951	0.00916136	0.0183928	1.87668	1.88576	0	0	0	0	0	0	0.0423698	0	0.0161181	0	0	0	0	0	0	0	0	0	0	0	0	0.00655863	0	0	0
N47_AL	0	0	0	0	0	0	0.0213339	0.0892163	0	0.00522763	0	0.0220144	0	0	0	0	0.0569017	0.0516246	0	0.0572282	0	0	0.0513554	0.0531384	0	0	0	0.211735	0	0	0	0	0	0.104692	0.0985647	0	0	0	0	0	0.0220585	0.0175587	0	0	0	0	0	0	0
N48_AL	0	0	0.296799	0	0	0.057737	0.303354	0	0.29295	0	0	0.108931	0.0884263	0	0	0	0	0	0	0	0	0	0	0	0	0	0	0	0	0.00562573	0.159796	0.129095	0	0	0	0.289464	0.289121	0.296048	0.272583	0.130799	0.0860422	0.306181	0.285741	0	0.013499	0.13076	0.00678918	0.00586122	0.00119674
N49_AL	0	0	0.315099	0	0	0	0.042984	0	0.324975	0	0.00237048	0.372718	0.0104771	0	0	0	0	0	0	0	0	0	0	0	0	0	0	0.0228185	0	0.237445	0.0271202	0	0.024844	1.71375	1.72882	0.00390198	0.0124195	0.054441	0.0502607	0	0.237423	0.0513702	0.0404854	0	0	0	0	0	0
N50_AL	0	0.0277934	0.00672619	0.0417139	0	0.24943	0	0	0	0	0	0	0.0636457	0	0.175992	0.17743	0	0	0.172519	0	0.177208	0.190261	0	0	0.127556	0.164577	0.156423	0	0	0	0	0	0	0	0	0	0	0	0	0.0307917	0	0	0	0	0	0.0253668	0	0	0
N51_AL	0.366162	0	0	0.142155	0.0919018	0	0.369286	0	0	0.294284	0	0	0.193795	0.0868503	0	0	0	0	0	0	0	0	0	0	0	0.013972	0	0.110409	0.121965	0.133928	0.244491	0.146207	0.0448519	0.090234	0.0931406	0.318564	0.330035	0.380917	0.384902	0	0.00290938	0.380626	0.353584	0.113761	0	0.110867	0	0	0
N52_AL	0.355662	0	0	0.148854	0.0904354	0	0.363997	0	0	0.293165	0	0	0.189202	0.0838203	0	0	0	0	0	0	0	0	0	0	0	0.0100733	0	0.114155	0.119804	0.138542	0.235032	0.155339	0.0564155	0.0906787	0.0960175	0.318313	0.331522	0.379624	0.376312	0	0.00908725	0.373252	0.350727	0.118723	0	0.111659	0	0	0
N53_AL	0.362569	0	0	0.145337	0.0893506	0	0.377506	0	0	0.289821	0	0	0.188117	0.0869051	0	0	0	0	0	0	0	0	0	0	0	0.0173277	0	0.112722	0.120804	0.137805	0.240376	0.15547	0.046644	0.0951534	0.0992761	0.329042	0.336691	0.39348	0.386346	0	0.0100873	0.393189	0.365626	0.116943	0	0.112138	0	0	0
N54_AL	0	0	0.0798396	0	0	0.00339271	0.0102989	0.126653	0.0733839	0	0.0499507	0	0.0146237	0	0	0	0.769297	0.756028	0	0.754335	0	0	0.777997	0.783429	0	0	0	0.0738734	0.0402586	0.0697684	0	0	0	0	0	0.0712879	0.0695551	0	0	0.107554	0.00633261	0	0.00293573	0	0	0.0923996	0	0	0
N55_AL	0.365499	0	0	0.152089	0.0928018	0	0.365842	0	0	0.286844	0	0	0.186009	0.0941785	0	0	0	0	0	0	0	0	0	0	0	0.0176517	0	0.121212	0.116958	0.141256	0.236356	0.155794	0.0514851	0.0987783	0.089176	0.321375	0.333367	0.383728	0.376073	0	0.013191	0.381699	0.355352	0.127344	0	0.100474	0	0	0
N56_AL	0.212939	0.955916	0	0.182819	0	0.860313	0	0.448298	0	0.251034	0.333026	0	0	0	0.603412	0.58157	0.0434962	0.0498593	0.580307	0.0353096	0.579783	0.612295	0.0261359	0.0291351	0	0	0	0	0	0	0	0.162201	0.812421	0	0	0	0	0	0	0.0332569	0	0	0	0.145913	0	0	0	0	0
N57_AL	0.224619	1.02528	0	0.275981	0	1.01828	0	0.405425	0	0.219107	0.276428	0	0	0	0.634203	0.617573	0.036413	0.0380853	0.615441	0.030485	0.609706	0.631098	0.0213112	0.0230943	0	0	0	0	0	0	0	0.193687	0.826013	0	0	0	0	0	0	0.0329494	0	0	0	0.305267	0	0	0	0	0
N58_AL	0.218405	0.960861	0	0.221469	0	1.01623	0	0.4145	0	0.2016	0.261701	0	0.00521034	0	0.68619	0.670081	0.0218596	0.0242269	0.669166	0.0171478	0.667773	0.698027	0.0038044	0.00628239	0	0	0	0	0	0	0	0.166451	0.781229	0	0	0	0	0	0	0.083894	0	0	0	0.295578	0	0	0	0	0
N59_AL	0.192758	0.91593	0	0.179491	0	0.937424	0	0.377387	0	0.251876	0.267327	0	0	0	0.605469	0.590056	0.0549355	0.0548704	0.588619	0.0483126	0.587227	0.615048	0.0374015	0.041443	0	0	0	0	0	0	0	0.226977	0.841929	0	0	0	0	0	0	0	0	0	0	0.216769	0	0	0	0	0
N60_AL	0	0	0.302442	0	0	0	0	0	0.303978	0	0	0.208912	0	0	0	0	0	0	0	0	0	0	0	0	0	0	0	0	0	0	0	0	0	0	0	0	0	0	0	0	0.319972	0	0	0	0	0.130496	0	0	0
N61_AL	0.187808	0.932176	0	0.246815	0	0.973997	0	0.435328	0	0.210441	0.292781	0	0	0	0.585404	0.561825	0.0988047	0.102041	0.566817	0.0949615	0.574285	0.595504	0.0816181	0.0811426	0	0	0	0	0	0	0	0.191623	0.826207	0	0	0	0	0	0	0.0369663	0	0	0	0.289478	0	0	0	0	0
N62_AL	0.259848	0.980761	0	0.294357	0	0.996522	0	0.376024	0	0.203084	0.267181	0	0.0143384	0	0.682461	0.658361	0	0	0.659009	0	0.644587	0.689086	0	0	0	0	0	0	0	0	0	0.161333	0.779065	0	0	0	0	0	0	0.0422915	0	0	0	0.228437	0	0	0	0	0
N63_AL	0.0356917	0.159132	0	0	0	0	0	0.00940631	0	0.0916816	0	0	0	0	0.0684452	0.0653665	0	0	0.0680998	0	0.0543723	0.0715955	0	0	0	0	0	0	0	0	0	0	0.162964	0.0156743	0.0185809	0	0	0	0	0	0	0	0	0	0.0203331	0	0.0289119	0.0252042	0.0243619
N64_AL	0.182821	0.901649	0	0.263717	0	0.853649	0	0.390556	0	0.268867	0.297001	0	0.0187929	0	0.592057	0.576296	0.046735	0.0477123	0.568952	0.0361161	0.565301	0.586868	0.0293747	0.0297678	0	0	0	0	0	0	0	0.207136	0.81427	0	0	0	0	0	0	0.00227002	0	0	0	0.0725345	0	0	0	0	0
N65_AL	0.123659	0	0.0694966	0	0	0	0.00881636	0	0.0619985	0	0.0736597	0	0	0	0	0	0	0	0	0	0	0	0	0	0.104328	0.119806	0.109915	0.242651	0	0	0	0	0	0	0	0	0	0.00828568	0.0140082	0	0	0.0111218	0.0141358	0	0	0.184386	0	0	0
N66_AL	0	0	0.320627	0	0	0	0.0928137	0	0.317298	0	0	0.176192	0	0	0	0	0	0	0	0	0	0	0	0	0.0691434	0.139174	0.136406	0.247599	0.111828	0.0240671	0	0	0	0.0251968	0.0343578	0.0455662	0.0415748	0.0677865	0.0519659	0.0455213	0.25459	0.0709701	0.058348	0	0	0.19472	0	0	0
N67_AL	0.210527	0.96306	0	0.331383	0	0.960926	0	0.348247	0	0.156022	0.237319	0	0	0	0.512917	0.499761	0.0443854	0.0444941	0.494677	0.0344616	0.50006	0.519889	0.0278938	0.0289819	0	0	0	0	0	0	0	0.158226	0.803234	0	0	0	0	0	0	0.0410956	0	0	0	0.290654	0	0	0	0	0
N68_AL	0.165679	0.975197	0	0.24675	0	0.899573	0	0.392872	0	0.245297	0.300707	0	0	0	0.748997	0.730456	0.0761541	0.076784	0.721897	0.0631031	0.711123	0.75597	0.0568828	0.0605769	0	0	0	0	0	0	0	0.20511	0.872703	0	0	0	0	0	0	0.0205702	0	0	0	0.0503546	0	0	0	0	0
N69_AL	0.19015	0.948242	0	0.328205	0	0.9541	0	0.366091	0	0.132691	0.247866	0	0	0	0.494798	0.481642	0.0712636	0.0717198	0.478295	0.0635983	0.487153	0.503681	0.0545983	0.0586399	0	0	0	0	0	0	0	0.172769	0.813086	0	0	0	0	0	0	0.0339218	0	0	0	0.27323	0	0	0	0	0
N70_AL	0.178814	0.95619	0	0.273609	0	0.967782	0	0.344157	0	0.211349	0.231665	0	0.0186081	0	0.54896	0.531287	0.0234434	0.0291116	0.524639	0.0201215	0.53367	0.557322	0.00764674	0.0132519	0	0	0	0	0	0	0	0.193748	0.802793	0	0	0	0	0	0	0.0251919	0	0	0	0.329477	0	0	0	0	0
N71_AL	0.215997	0.960538	0	0.240257	0	0.886131	0	0.38221	0	0.200061	0.273714	0	0.0220873	0	0.624365	0.605998	0.0269226	0.0310272	0.603866	0.0166513	0.598999	0.635854	0.00799873	0.0118666	0	0	0	0	0	0	0	0.177942	0.899915	0	0	0	0	0	0	0.0347518	0	0	0	0.304464	0	0	0	0	0
N72_AL	0.147421	0.961803	0	0.249687	0	0.98434	0	0.415094	0	0.226691	0.274284	0	0.0299539	0	0.649779	0.630543	0.012725	0.0168296	0.634318	0.00818688	0.632405	0.650844	0	0	0	0	0	0	0	0	0	0.185635	0.820914	0	0	0	0	0	0	0.0535637	0	0	0	0.195928	0	0	0	0	0
N73_AL	0.161393	0.986025	0	0.238815	0	0.998833	0	0.409608	0	0.249002	0.262717	0	0.040625	0	0.671221	0.651812	0	0.00109299	0.653502	0	0.651068	0.671418	0	0	0	0	0	0	0	0	0	0.180323	0.820987	0	0	0	0	0	0	0.0704892	0	0	0	0.231096	0	0	0	0	0
N74_AL	0.186524	0	0.0456683	0	0	0	0	0	0.044772	0	0	0.142377	0	0	0	0	0.1896	0.182064	0	0.171684	0	0	0.185443	0.183404	0	0	0	0.00825604	0	0	0	0	0	0.0167472	0.0210436	0	0	0	0	0	0.136688	0	0	0.0852719	0	0.015837	0	0	0
N75_AL	0.190912	0	0.0432804	0	0	0	0	0	0.0416892	0	0	0.142422	0	0	0	0	0.194682	0.186278	0	0.174161	0	0	0.186009	0.185707	0	0	0	0.0022198	0	0	0	0	0	0.0114059	0.016571	0	0	0	0	0	0.130478	0	0	0.0849689	0	0.0157077	0	0	0
N76_AL	0.210464	0.146618	0	0.0767984	0.101598	0	0	0	0	0.12764	0.0723814	0	0.0172487	0.103323	0	0	0	0	0	0	0	0	0	0	0.0608322	0.0684921	0.0551261	0.151725	0	0	0	0.0448877	0	0.00785135	0	0	0	0	0	0	0	0	0	0	0	0.0517646	0	0	0
N77_AL	0.192008	0	0.0591442	0	0	0	0	0	0.0539046	0	0	0.132051	0	0	0	0	0.194041	0.190675	0	0.178732	0	0	0.192665	0.190278	0	0	0	0.035457	0	0	0	0	0	0.0283121	0.0301762	0	0	0	0	0	0.125494	0	0	0.0782472	0	0.00950718	0	0	0
N78_AL	0.188702	0	0.044024	0	0	0	0	0	0.0387843	0	0	0.138995	0	0	0	0	0.190387	0.18511	0	0.172646	0	0	0.187795	0.182976	0	0	0	0.0137349	0	0	0	0	0	0.00711112	0.00967021	0	0	0	0	0	0.131048	0	0	0.0844963	0	0.0147139	0	0	0
N79_AL	0	0	0.0681265	0	0.0201989	0	0.30349	0	0.0661879	0.0134043	0.177225	0	0	0.0165373	0	0	0	0	0	0	0	0	0	0	0.0975721	0.10419	0.130088	0.293401	0.0938697	0	0.0376221	0.0896194	0.00285751	0	0	0.280044	0.283523	0.289234	0.252218	0	0	0.295719	0.270935	0	0.00373153	0.22645	0.00622969	0.01034	0.0108876
N80_AL	0	0.0139148	0.0644262	0	0	0.0458329	0.184951	0	0.0590129	0	0.0774497	0	0.0506357	0	0	0	0	0	0	0	0	0	0	0	0.0895284	0.0238724	0	0.00234372	0	0	0.119399	0.0464813	0	0.0568745	0.0542216	0.170713	0.172976	0.191544	0.169816	0	0	0.217139	0.184364	0	0.0521516	0.0220861	0.0532599	0.0554591	0.0518371
N81_AL	0	0.100074	0.112364	0	0	0.367402	0	0.0782171	0.111989	0	0	0.342327	0	0	0	0	0.0495509	0.0442738	0	0.0396271	0	0	0.0358391	0.0379696	0	0	0	0	0	0.138951	0	0	0	0	0	0	0	0	0	0.0177686	0.269403	0	0	0.0287897	0	0	0	0	0
N82_AL	0	0	0.107516	0	0	0.00674595	0	0	0.0972378	0	0	0.0709701	0	0	0	0	0	0	0	0	0	0	0	0	0	0	0	0.0398737	0	0	0	0.00600449	0	0	0	0	0	0	0	0.163027	0.107498	0	0	0	0	0.0540565	0	0	0
N83_AL	0	0	0.392174	0	0	0	0.148725	0	0.394926	0	0	0.585305	0	0	0	0	0	0	0	0	0	0	0	0	0	0	0	0.0649721	0.0822616	0.509623	0.045646	0	0	0.646614	0.662724	0.129622	0.131016	0.153232	0.120733	0	0.628956	0.145644	0.112348	0	0	0.0923588	0	0	0
N84_AL	0.253349	0.27359	0	0.125417	0	0.367184	0	0.178591	0	0	0	0.0255644	0.11486	0	0.118796	0.108594	0.279531	0.274254	0.112022	0.260399	0.127135	0.105615	0.279718	0.274204	0	0	0	0	0	0	0	0	0.06425	0	0	0	0	0	0	0.0173767	0.0261297	0	0	0	0	0	0	0	0
N85_AL	0.08698	0.307016	0	0	0	0.408428	0	0.158681	0	0	0	0.0449181	0.132303	0	0.1312	0.118566	0.291762	0.286311	0.121299	0.277321	0.137975	0.115761	0.28691	0.288346	0	0	0	0	0	0	0	0	0.0714423	0	0	0	0	0	0	0.0339506	0.0475682	0	0	0.0406283	0	0	0	0	0
N86_AL	0	0	0.0802455	0	0	0	0.107649	0	0.0751797	0.0180527	0	0.0459585	0	0	0	0	0	0	0	0	0	0	0	0	0.221229	0.223155	0.253223	0.0438757	0.11815	0.0119732	0	0	0	0	0	0.0848977	0.0802114	0.106423	0.102243	0	0.122446	0.0906696	0.113316	0	0	0.168901	0	0	0
N87_AL	0	0	0.242018	0	0	0	0	0	0.239906	0	0	0.38355	0.0524081	0	0	0	0	0	0	0	0	0	0	0	0.00721322	0	0.0463307	0	0	0.125795	0	0	0	0.184604	0.206969	0	0	0	0	0	0.375255	0	0	0	0	0.138349	0	0	0
N88_AL	0	0	0.0233615	0	0	0	0	0.0387292	0.0240288	0	0	0.327857	0	0	0	0	0.256419	0.253574	0	0.24024	0	0	0.253826	0.249528	0	0	0	0	0	0.13143	0	0	0	0.0780068	0.0878627	0	0	0	0	0	0.263793	0	0	0.155392	0	0	0	0	0
N89_AL	0	0	0.175416	0	0	0	0.0744296	0	0.160448	0.0122836	0.0828092	0.204716	0	0	0	0	0	0	0	0	0	0	0	0	0.0290424	0.000391879	0.0285484	0.126711	0	0.112009	0	0	0	0.159873	0.165212	0.0249234	0.0292713	0.0733777	0.0521714	0	0.317861	0.0564081	0.0514303	0	0	0.150276	0	0	0
N90_AL	0.0232157	0	0	0	0	0	0	0	0	0	0	0	0	0	0	0	0	0	0	0	0	0	0	0	0.337977	0.361794	0.388387	0	0	0	0	0	0	0	0	0	0	0	0	0	0	0	0	0	0	0.091414	0	0	0
PC_1	0.219189	0	0	0	0.0672377	0	0	0.113507	0	0	0	0	0	0.0691356	0	0	0.129317	0.135333	0	0.118351	0	0	0.126203	0.12816	0.0492306	0.0473352	0.0572496	0.0982538	0.0940002	0	0	0	0	0	0	0	0	0	0	0	0	0	0	0.0857964	0	0	0	0	0
PC_2	0	0	0	0	0	0	0	0.0105994	0	0	0.0645452	0	0	0	0	0	0.134125	0.1285	0	0.123332	0	0	0.147168	0.144608	0.327149	0.258887	0.259941	0.0257497	0.181853	0.0689005	0.0714003	0	0	0	0	0	0	0	0.00298266	0	0	0	0.00745365	0	0	0.11985	0	0	0
PC_3	0.0158279	0.131797	0	0	0.143763	0	0	0.0100432	0	0.00770973	0.0248987	0	0	0.146529	0	0	0.0414892	0.0457675	0	0.0381672	0	0	0.0315995	0.0403319	0	0.00884806	0	0.0635888	0	0.0311651	0	0	0.00810825	0.0906696	0.073423	0	0	0	0.002079	0	0	0.0021461	0.0126307	0	0.0475513	0	0.0533505	0.0451256	0.0554023
PC_4	0.131173	0	0	0	0.0424612	0	0	0	0	0.228512	0	0	0.0018925	0.0558255	0.11754	0.114635	0	0	0.116847	0	0.114586	0.11374	0	0	0	0.00692257	0	0.0269165	0	0	0	0	0.206846	0.0659849	0.0518655	0	0	0	0	0	0	0	0	0.206957	0	0	0	0	0
PC_5	0	0	0	0.0423414	0	0	0.296575	0	0	0	0.0344496	0	0	0	0	0	0	0	0	0	0	0	0	0	0.249103	0.284734	0.267893	0.0361343	0.0734032	0	0.0287958	0.0479573	0	0	0	0.241509	0.233869	0.270331	0.280571	0.132359	0	0.285503	0.278266	0.0413978	0.129897	0.0676905	0.129094	0.127992	0.12854
PC_6	0.17662	0	0.0284673	0	0.0510758	0	0.04701	0.0784082	0.0218378	0.0604386	0	0.0117274	0	0.0356003	0	0	0.0754547	0.073826	0	0.0893324	0	0	0.0667811	0.0670006	0.055828	0.0695687	0.0379605	0.105025	0.0835716	0	0	0	0	0.0285599	0.0495349	0	0	0.0383138	0.0522018	0	0	0.0446246	0.0521557	0.0199465	0	0.230919	0	0	0
PC_7	0.0378045	0	0	0	0	0	0	0	0	0	0	0	0	0	0	0	0	0	0	0	0.00801314	0	0	0	0.332412	0.367696	0.406103	0	0	0	0	0	0	0	0	0	0	0	0	0	0	0	0	0	0	0.0771628	0	0	0
PC_8	0	0	0.248925	0	0	0	0	0	0.244901	0	0	0.388025	0.0400305	0	0	0	0	0	0	0	0	0	0	0	0.00751829	0.00127949	0.0447247	0	0	0.112896	0	0	0	0.220351	0.227428	0	0	0	0	0	0.381988	0	0	0	0	0.12962	0	0	0
PC_9	0	0	0.424539	0	0	0.24611	0.17501	0	0.414956	0	0	0.157274	0.227633	0	0	0	0	0	0	0	0	0	0	0	0	0	0	0	0	0.0247814	0.300739	0.15659	0	0.110346	0.1136	0.241384	0.242952	0.17222	0.163523	0.212152	0.141856	0.185481	0.180329	0	0	0.0488025	0	0	0
PC_10	0	0.0245155	0	0.0481652	0.1025	0	0.0315464	0.0556477	0	0	0	0	0	0.0976223	0	0	0.0163837	0.0234418	0	0.0078497	0	0	0.0308168	0.034511	0	0	0.000953841	0.0297967	0	0	0.124614	0.0202503	0.00124491	0.156254	0.153079	0	0	0.0244138	0.0214496	0	0	0.0371528	0.0387769	0.298615	0.129466	0	0.134918	0.137117	0.134885
PC_11	0	0	0	0	0	0	0.0193545	0	0	0	0	0	0	0	0	0	0	0	0	0	0	0	0	0	0.267579	0.28323	0.300615	0	0	0	0	0	0	0	0	0	0	0.0221248	0.0229827	0	0	0.02166	0.0422211	0	0	0.0736576	0	0	0
PC_12	0	0	0.0618783	0	0	0	0.0755564	0	0.0684526	0	0.0834148	0.188643	0	0	0	0	0	0	0	0	0	0	0	0	0.158559	0.204962	0.189511	0.165365	0.0732015	0.238398	0.0815831	0	0	0.204086	0.208903	0.130291	0.134639	0.0765893	0.0578153	0	0.105642	0.0749084	0.0654135	0	0	0.174857	0	0	0
PC_13	0.108725	0	0	0	0	0	0	0	0	0.0802797	0	0	0	0	0	0	0	0	0	0	0	0	0	0	0.152981	0.144831	0.179068	0	0	0	0	0	0	0	0	0	0	0	0	0	0	0	0	0	0.0739079	0.0745934	0.0772748	0.0786054	0.0789792
PC_14	0.0034767	0	0	0	0	0	0	0	0	0.0347963	0	0	0	0	0.00634785	0.011261	0	0	0.0112145	0	0.000266725	0.0136678	0	0	0.0253211	0.048096	0.0828544	0.0755605	0.00650388	0.0999479	0	0	0	0	0	0	0	0	0	0.0143816	0	0	0	0	0.0372849	0.0529116	0.0340499	0.0308634	0.0369704
PC_15	0.00231778	0	0	0	0.0143717	0	0	0	0	0.0180012	0	0	0.0702258	0.0159222	0	0	0	0	0	0	0	0	0	0	0.111724	0.115041	0.159876	0	0	0	0	0	0	0.16559	0.172145	0	0	0	0	0	0	0	0	0	0	0.0185694	0	0	0
PC_16	0	0	0.0848602	0	0	0	0.006459	0	0.0830953	0.0376085	0.0342969	0.133097	0.0319795	0	0	0	0	0	0	0	0.00429514	0	0	0	0.227407	0.256436	0.307178	0	0	0	0	0.0101041	0	0.209173	0.229279	0	0	0	0	0	0.0561767	0	0.00587152	0	0	0.156664	0	0	0
PC_17	0	0.0586893	0	0.12195	0.116521	0	0	0.228809	0	0.0612541	0	0	0	0.110948	0	0	0.140899	0.132669	0	0.131149	0	0	0.119891	0.119589	0	0	0	0	0	0	0	0.155711	0.122286	0	0	0	0	0	0	0	0	0	0	0.0852176	0.0630479	0	0.0718005	0.073826	0.0681191
PC_18	0	0	0	0	0.0213981	0	0	0	0	0	0	0.117736	0	0.018084	0	0	0	0	0	0	0	0	0	0	0.0430025	0.0464929	0.0124524	0.0753472	0	0.014431	0	0	0	0.00131448	0	0	0	0.0180177	0.0305159	0	0.0939788	0.0291931	0.0363767	0	0.011359	0	0.0239337	0.0165776	0.0186888
PC_19	0	0	0.318935	0	0	0	0.0867783	0	0.322034	0	0.00707448	0.487569	0	0	0	0	0	0	0	0	0	0	0	0	0.0139411	0	0	0.0848549	0.0962374	0.310253	0	0	0	0.955069	0.959713	0.0609001	0.0628157	0.0942394	0.0693847	0	0.446091	0.0951645	0.0748981	0	0	0.0858339	0	0	0
PC_20	0.0135492	0	0	0	0	0	0.120218	0	0	0	0.00611524	0	0	0	0	0	0	0	0	0	0	0	0	0	0.22129	0.226517	0.186917	0.00918976	0.0235257	0.00908066	0	0	0	0	0	0.103722	0.103379	0.121599	0.131491	0	0	0.124609	0.140653	0	0	0.0608993	0	0	0
PC_21	0	0.0192565	0	0	0.0883806	0	0	0	0	0.0859294	0.0741047	0	0	0.0831554	0	0	0	0	0	0	0	0	0	0	0.109985	0.0319939	0.117483	0	0	0	0	0.220172	0	0	0	0	0	0	0.0139321	0.0252083	0	0	0.00346188	0.100511	0.41973	0	0.42883	0.427554	0.424627
PC_22	0	0	0.0126546	0	0	0.0576481	0	0	0.0136694	0	0	0.196231	0	0	0	0	0	0	0	0	0	0	0	0	0.0186459	0.0594892	0	0	0.155842	0	0	0	0	0.00301807	0.000886323	0.0852369	0.0854152	0	0	0.157813	0.0661475	0.00066689	0	0	0	0	0	0	0
PC_23	0	0	0.113106	0	0	0	0.00916589	0	0.114295	0.0147764	0	0	0.047369	0	0.0540845	0.0550018	0	0	0.0525229	0	0.0486983	0.0541076	0	0	0.0169415	0.0461446	0.0977553	0.037646	0.00507365	0	0	0.0244512	0	0	0	0	0	0	0	0.167923	0.0305649	0.0015685	0	0	0.270918	0.0469643	0.268377	0.261021	0.256704
PC_24	0	0	0.0284084	0	0	0	0.0283615	0	0.0316818	0	0.0572418	0.00385051	0	0	0	0	0	0	0	0	0	0	0	0	0.135166	0.160547	0.157778	0.103229	0.0675292	0.051173	0.0192734	0	0	0.0443109	0.0369671	0.0405311	0.0434892	0.0158431	0.0312948	0	0.00319963	0.0264973	0.0272528	0	0.0609573	0.0216838	0.060502	0.056968	0.0562994
PC_25	0	0	0	0	0	0	0	0	0	0	0	0.0821821	0.129608	0	0	0	0.136875	0.132988	0	0.141371	0	0	0.133761	0.133981	0	0	0	0	0.0633369	0	0.257441	0	0.0793452	0.072607	0.0828104	0	0	0	0	0	0.0335805	0	0	0	0	0	0	0	0
PC_26	0.163298	0	0	0	0.0153421	0	0.123509	0	0	0.119564	0	0	0	0.0196723	0	0	0.0263434	0.0288843	0	0.0231952	0	0	0.0407765	0.0439494	0.136844	0.122961	0.120193	0.0578247	0	0	0.0270321	0	0	0	0	0.010937	0.019107	0.120198	0.118971	0	0	0.121818	0.146375	0	0	0.11214	0	0	0
PC_27	0	0	0.000472159	0	0	0.00394315	0	0	0	0	0	0.085367	0.132792	0	0	0	0.134501	0.126617	0	0.124229	0	0	0.127564	0.130737	0	0	0	0	0.0573138	0	0.251939	0.00615517	0.0755806	0.0886482	0.0922497	0	0	0	0	0	0.0440622	0	0	0	0	0	0	0	0
PC_28	0.175245	0	0	0.0516559	0.210058	0	0.0183586	0.036553	0	0.0189308	0	0	0	0.210045	0	0	0.0230017	0.023979	0	0.0189848	0	0	0.0164129	0.0194121	0	0.00495426	0	0	0.0495345	0	0.0553101	0	0	0	0	0.0145447	0.0124644	0.014527	0.0159061	0	0	0.0118036	0.0179448	0	0.00508848	0.0493813	0.0112351	0.0108283	0.0138081
PC_29	0	0	0.711246	0	0	0	0.125887	0	0.702358	0	0	0.471952	0.0626292	0	0	0	0	0	0	0	0	0	0	0	0	0	0	0	0.107896	0.0932773	0.0142956	0	0	0.337635	0.362259	0.178016	0.182364	0.144815	0.131079	0.216019	0.543748	0.13132	0.119393	0	0	0.115735	0	0	0
PC_30	0	0	0	0	0.166504	0	0	0.000295955	0	0	0.0516357	0	0	0.182648	0	0	0.0909854	0.0851871	0	0.0907907	0	0	0.0830068	0.0851373	0.108885	0.0541747	0.0925815	0.13845	0.107963	0	0	0	0	0	0	0.0477815	0.041879	0	0	0	0	0.00942484	0	0.0665757	0.171753	0	0.173557	0.174019	0.175435
PC_31	0	0	0	0	0.0198732	0	0	0	0	0.0316682	0.00802961	0	0	0.0170803	0	0	0	0	0	0	0	0	0	0	0.16813	0.208452	0.204468	0.309406	0.201259	0	0.233617	0.038737	0.0610804	0.00361173	0.000611312	0	0	0	0	0	0	0	0	0.0224483	0	0	0	0	0
PC_32	0	0	0	0	0.0259766	0	0.0535304	0.119675	0	0	0.159723	0	0	0.0358663	0	0	0.0915305	0.0945926	0	0.0928993	0	0	0.0838993	0.0806441	0	0	0	0.0540392	0.044921	0	0.0433998	0.133966	0.199917	0.0117999	0	0.122859	0.121647	0.0286769	0.0316196	0.0437646	0	0.0542722	0.037133	0.0535695	0.0227131	0	0.0179144	0.0175076	0.0190976
PC_33	0.174012	0	0	0	0.0244932	0	0	0	0	0.1308	0	0	0	0.0364677	0	0	0	0	0	0	0	0	0	0	0.152249	0.195699	0.122915	0.0480388	0	0	0.106025	0	0	0	0	0	0	0	0	0	0	0.00188468	0.000381587	0	0	0.0820274	0	0	0
PC_34	0.0243862	0	0.124501	0.087041	0	0	0	0	0.12013	0.0878466	0	0.104286	0.0975062	0	0	0	0	0	0	0	0	0	0	0	0	0	0	0	0	0	0.264256	0.10117	0.0218786	0.0707354	0.0798964	0	0	0	0	0	0.0192001	0	0	0.00148863	0	0	0	0	0
PC_35	0.438315	0	0	0	0.0287151	0	0	0	0	0.107224	0	0	0.000307894	0.0309605	0.0428127	0.0466835	0	0	0.0461158	0	0.0306509	0.0452681	0	0	0.0371157	0.030182	0.0642455	0	0	0	0	0	0	0	0	0	0	0	0	0.0411174	0	0	0	0	0	0.14584	0	0	0
PC_36	0	0	0	0	0	0	0	0.120609	0	0	0	0	0	0	0	0	0.0705736	0.0658178	0	0.0693365	0	0	0.0584254	0.051348	0.0773546	0.0855358	0.0600084	0.113174	0.128726	0	0	0	0	0.0139498	0.0189411	0.0278909	0.0237258	0	0	0	0	0	0	0	0	0	0	0	0
PC_37	0	0	0	0	0.0350433	0	0.0405328	0.125789	0	0.0011461	0.171916	0	0	0.0397209	0	0	0.105114	0.106265	0	0.107352	0	0	0.0993942	0.0937067	0	0	0	0.0561566	0.0397415	0	0.0495131	0.129308	0.212632	0.0239938	0.00396744	0.116637	0.117857	0.0162005	0.0210544	0.03928	0	0.0417959	0.0272627	0.0600302	0.0222244	0	0.0120399	0.0116332	0.014613
PC_39	0.0844782	0	0	0	0	0	0	0	0	0	0	0	0.00349563	0	0	0	0	0	0	0	0	0	0	0	0.141243	0.183303	0.182793	0	0	0	0	0	0	0	0	0	0	0	0	0	0	0	0	0	0	0	0	0	0
PC_41	0.0534291	0	0	0	0	0	0	0	0	0	0	0	0.00406624	0	0	0	0	0	0	0	0.00209464	0	0	0	0.321455	0.369248	0.411651	0	0	0	0	0	0	0	0	0	0	0	0	0	0	0	0	0	0	0.0646424	0	0	0
PC_42	0	0	0	0	0	0	0.0387514	0.0296694	0	0	0.0285414	0	0	0	0	0	0.167962	0.173457	0	0.16464	0	0	0.1612	0.168368	0.0560824	0.0477588	0.0608004	0.0886009	0.0489054	0	0	0.138645	0	0	0	0.0887952	0.0844563	0.0529882	0.0698297	0	0	0.0544344	0.0678725	0	0.114607	0.0087933	0.117626	0.110097	0.125759
PC_43	0.163591	0	0.252412	0	0	0	0.00357756	0	0.248041	0.109085	0	0.266597	0	0	0	0	0	0	0	0	0	0	0	0	0.0615625	0.0233565	0.0251054	0	0	0.00519346	0	0	0	0.138188	0.149433	0	0	0.00600038	0.00616341	0.0118802	0.188982	0.00292956	0.0170626	0	0	0.198953	0	0	0
PC_44	0.00551828	0	0	0.0779022	0.132063	0	0	0.0779141	0	0	0	0	0	0.144906	0.0127328	0.00895921	0.0940714	0.0945276	0.0111712	0.0787618	0.0108213	0.00980236	0.0947796	0.0925667	0	0	0	0	0	0	0	0	0	0.0162519	0.0148151	0	0	0	0	0	0	0	0	0.104582	0.0525304	0	0.0541598	0.0454138	0.0562117
PC_45	0	0	0	0	0	0	0.0437662	0	0	0	0.0839393	0.00726757	0	0	0	0	0.0317308	0.0328819	0	0.0254554	0	0	0.0136756	0.0133738	0.0781233	0.115839	0.11533	0.0562628	0.0650392	0.021233	0	0.132715	0.0353553	0	0	0.0844283	0.079742	0.0578293	0.0694588	0	0	0.0429445	0.0697601	0	0.0584674	0	0.063919	0.0593426	0.0644073
PC_46	0.0325352	0	0	0	0	0	0.198795	0.0371746	0	0	0.130384	0	0	0	0	0	0	0	0	0	0	0	0	0	0.121267	0.145432	0.0868952	0.0999282	0.028613	0	0	0.0773518	0	0	0	0.206101	0.202283	0.162997	0.182271	0.0451775	0	0.190851	0.190564	0	0	0.0442697	0	0	0
PC_47	0.0530841	0	0.0586868	0	0.0526292	0	0.0833102	0.0938602	0.0572694	0	0.106631	0.0106747	0	0.0580018	0	0	0.0300997	0.0282973	0	0.0272989	0	0	0.0205574	0.0204294	0.0377493	0.00545035	0.0153647	0.0490721	0.0211906	0.0658153	0	0	0	0	0	0.103993	0.0961793	0.0628	0.0648742	0	0	0.0738017	0.0686502	0	0.0933205	0.0681195	0.0911278	0.0896787	0.0924848
PC_48	0.128734	0	0	0	0.0381112	0	0	0	0	0.227289	0	0	0	0.0554715	0.120486	0.116887	0	0	0.119794	0	0.116143	0.111649	0	0	0	0.00344129	0	0.024825	0	0	0	0	0.207535	0.0696267	0.0529013	0	0	0	0	0	0	0	0	0.208688	0	0	0	0	0
PC_49	0.0557646	0	0.110013	0	0.00214693	0	0.128556	0.0675271	0.102515	0	0.122168	0.00275747	0	0.0151638	0	0	0	0	0	0	0	0	0	0	0.0637103	0.0557342	0.0468852	0.0812875	0.0761653	0.0639787	0	0	0	0	0	0.14281	0.146116	0.103702	0.102302	0	0	0.113835	0.112332	0	0.0520462	0.0932118	0.058714	0.05518	0.059376
PC_50	0	0.0781842	0	0	0	0	0	0	0	0.0607696	0	0.00615147	0	0	0.0250243	0.0259416	0	0	0.0279799	0	0.0220704	0.0358189	0	0	0	0	0	0	0	0	0	0	0.0813213	0	0	0	0	0	0	0	0	0	0	0	0	0	0	0	0
PC_51	0	0.106831	0	0	0	0	0	0	0	0.0471993	0	0	0	0	0.0429	0.0459021	0	0	0.0474192	0	0.0362977	0.0540421	0	0	0	0	0	0	0	0	0	0	0.0941587	0	0	0	0	0	0	0	0	0	0	0	0	0	0	0	0
PC_52	0	0.0126113	0	0	0	0	0	0	0	0.0970052	0.0144706	0.0187592	0	0	0.00601231	0.0109255	0	0	0.0129638	0	0.00688058	0.0168069	0	0	0.00726469	0.00397937	0.0034697	0	0	0	0	0	0.0404188	0	0	0	0	0	0	0	0	0	0	0	0	0.0548346	0	0	0
PC_53	0	0	0	0	0	0	0	0	0	0.0926655	0	0.0206739	0	0	0.00983818	0.00728074	0	0	0.0159209	0	0.00879536	0.0182005	0	0	0	0	0	0.0050399	0.00669326	0	0	0	0.0482405	0	0	0	0	0	0	0	0	0	0	0	0	0.0289519	0	0	0
PC_55	0	0	0.0871393	0	0	0	0	0.139339	0.0900653	0	0	0.44167	0	0	0	0	0.326972	0.322564	0	0.299154	0	0	0.324032	0.325467	0	0	0	0	0	0.258794	0	0	0	0.127017	0.133572	0	0	0	0	0	0.349635	0	0	0.263125	0	0	0	0	0
PC_59	0	0.159549	0	0	0	0	0	0	0	0.157597	0	0	0.00915806	0.00176282	0.0676465	0.0676951	0	0	0.0723394	0	0.0622603	0.0711442	0	0	0	0	0	0	0	0	0	0	0.164771	0.00358291	0	0	0	0	0	0	0	0	0	0.0851377	0	0	0	0	0
PC_60	0	0.136184	0	0	0	0	0	0	0	0.0355505	0	0.0221075	0	0	0.0446287	0.0469359	0	0	0.0559235	0	0.0425435	0.0545547	0	0	0	0	0	0	0.000482452	0	0	0	0.0484579	0	0	0	0	0	0	0	0	0	0	0	0	0	0	0	0
PC_61	0	0.104609	0	0	0	0	0	0	0	0.0192643	0	0.0377884	0	0	0.00210864	0.000593609	0	0	0.00124203	0	0	0.00855987	0	0	0	0	0	0	0	0	0	0	0.0665712	0	0	0	0	0	0	0	0	0	0	0	0	0	0	0	0
PC_62	0	0.100793	0	0	0	0	0	0	0	0.0456777	0	0.00634826	0	0	0.0392936	0.0398634	0	0	0.0488511	0	0.0375558	0.0513043	0	0	0	0	0	0	0	0	0	0	0.0983703	0	0	0	0	0	0	0	0	0	0	0	0	0	0	0	0
PC_63	0	0.099999	0	0	0	0	0	0	0	0.0360235	0.0047406	0.00121115	0	0	0.056047	0.0554007	0	0	0.0612611	0	0.0513558	0.0670154	0	0	0	0.0117966	0	0	0	0	0	0	0.0967079	0	0	0	0	0	0	0	0	0	0	0	0	0	0	0	0
PC_65	0	0	0.322019	0	0	0.119962	0	0	0.313305	0	0	0.670991	0	0	0	0	0	0	0	0	0	0	0	0	0	0	0	0	0	0.313512	0	0	0	0.169921	0.182035	0	0	0	0	0.0100823	0.689972	0	0	0	0	0.093957	0	0	0
PC_66	0	0	0.0949047	0	0	0	0	0.0644065	0.0870591	0	0	0.113954	0	0	0	0	0.348115	0.339016	0	0.324814	0	0	0.355251	0.360509	0	0	0	0	0.0117163	0	0.108181	0	0	0	0	0	0	0	0	0	0.188357	0	0	0.0959393	0	0	0	0	0
PC_67	0	0.0147093	0	0.165185	0.340961	0	0	0.0609565	0	0	0	0	0.00921282	0.361969	0.101579	0.0943312	0	0.00373277	0.0899413	0	0.114088	0.0936108	0	0	0.0180494	0	0	0	0	0.0429881	0	0	0	0	0	0	0	0	0	0.0138855	0	0	0	0.0851925	0.674047	0	0.680889	0.669884	0.679292
PC_68	0	0	0	0.0491219	0	0	0.279554	0	0	0	0.00630956	0	0	0	0	0	0	0	0	0	0	0	0	0	0.234514	0.266323	0.273284	0.060462	0.0523863	0	0.0155969	0.0681154	0	0	0	0.230048	0.221539	0.261128	0.261291	0.145046	0	0.277342	0.275144	0.049047	0.134072	0.0301688	0.130489	0.13043	0.13341
PC_69	0	0	0.124595	0	0	0.12824	0	0.129191	0.127347	0	0.0210428	0.324155	0.0885667	0	0	0	0	0	0	0	0	0	0	0	0	0	0	0	0	0.1418	0	0	0	0.250645	0.249035	0	0	0	0	0.0958454	0.259743	0	0	0	0	0	0	0	0
PC_70	0.00579206	0	0.265047	0	0	0	0.241372	0	0.251468	0.0157423	0.138388	0	0.0450338	0	0	0	0	0	0	0	0	0	0	0	0.0213821	0.029042	0	0.234932	0.0668466	0	0.102852	0	0	0	0	0.183874	0.180231	0.224163	0.200525	0	0.0645403	0.227521	0.198567	0	0	0.323821	0	0	0
PC_71	0	0	0.0536555	0	0	0	0	0	0.0498058	0	0	0.0789594	0.0183219	0	0	0	0	0	0	0	0	0	0	0	0.232165	0.246775	0.26138	0	0	0	0	0	0	0	0	0	0	0	0	0	0.0135055	0	0	0	0	0.100441	0	0	0
PC_72	0	0	0.114283	0	0	0	0.0202454	0	0.109738	0	0.00951418	0.0937207	0	0	0	0	0	0	0	0	0	0	0	0	0.263258	0.300279	0.33469	0.111791	0	0	0	0	0	0	0	0	0	0.0226682	0.00372042	0	0.032089	0.0364496	0.0276497	0	0	0.0900109	0	0	0
PC_73	0	0	0	0	0.0281347	0	0.241237	0	0	0.027247	0	0	0	0.0284689	0	0	0	0	0	0	0	0	0	0	0.10933	0.184399	0.151227	0.306549	0.127344	0	0.0733554	0	0	0	0	0.226999	0.22266	0.234626	0.203864	0	0.0214924	0.232423	0.209204	0	0	0.176532	0	0	0
PC_75	0.0996351	0	0	0.123721	0.0606111	0	0	0	0	0.0463459	0.129207	0	0.119071	0.0427032	0	0	0.00489827	0.00344335	0	0.0184286	0	0	0.0170729	0.0167711	0.139027	0.0792777	0.100485	0.0818981	0	0	0.180711	0.11926	0.018252	0.0891731	0.0985078	0.0145097	0.00860722	0	0	0	0	0	0	0	0	0.0945173	0	0	0
PC_79	0	0.0514921	0	0	0.0704069	0	0.085973	0.0146941	0	0	0	0	0	0.0729997	0	0	0	0	0	0	0	0	0.00480441	0.00172288	0.125716	0.0793443	0.121921	0.128004	0.10464	0	0	0	0	0	0	0	0	0.0731072	0.0875165	0	0	0.0877573	0.0945935	0	0.0593254	0.0363829	0.0672093	0.0631541	0.0673501
PC_82	0.0996384	0	0	0	0	0	0	0	0	0.102292	0	0	0	0	0.0274562	0.0325431	0.0194953	0.0213413	0.0331915	0.0175632	0.0239811	0.036166	0.0332335	0.0325842	0.0210642	0.00318522	0.056707	0	0	0	0	0	0	0.0382722	0.0354455	0	0	0	0	0	0	0	0	0	0	0	0	0	0
PC_84	0	0.0935638	0.108112	0	0	0.368015	0	0.0769191	0.10878	0	0	0.337728	0	0	0	0	0.0529437	0.0499252	0	0.0407613	0	0	0.0413167	0.0408412	0	0	0	0	0	0.138695	0	0	0	0	0	0	0	0	0	0.0166443	0.270537	0	0	0.0302713	0	0	0	0	0
PC_85	0	0	0.26603	0.00497444	0	0.0497271	0.223418	0	0.25888	0	0	0.206552	0.056441	0	0	0	0	0	0	0	0	0	0	0	0	0.0434027	0	0	0	0	0	0.218898	0	0.0326238	0.0242376	0.223774	0.215961	0.219413	0.231564	0.196974	0.260454	0.229546	0.236382	0	0	0.0779269	0	0	0
PC_86	0.126941	0.152221	0	0	0.104943	0.00362943	0	0.216363	0	0	0.0255171	0	0.0954733	0.123694	0	0	0.251284	0.24896	0	0.247267	0	0	0.244348	0.242656	0	0	0	0	0.0135665	0	0	0	0.153621	0	0	0	0	0	0	0	0	0	0	0.169889	0.0365295	0	0.0346843	0.0384472	0.0436855
PC_87	0.0988113	0	0	0	0.120247	0	0.0220169	0	0	0.172696	0	0	0	0.136565	0.00143758	0	0.0200581	0.0356291	0	0.0130877	0.00143717	0	0.0301478	0.0286299	0.135597	0.0588219	0.0643929	0	0	0	0.0786004	0	0	0	0	0	0	0.032779	0.0279037	0	0	0.0366575	0.0421038	0	0.0108316	0.00977972	0.0136772	0.0115331	0.0169452
PC_88	0	0	0.291774	0	0	0	0.0279984	0	0.289488	0	0	0.236813	0.0764518	0	0	0	0	0	0	0	0	0	0	0	0.013536	0.00642854	0.0222499	0	0.092705	0	0.0163042	0	0	0.107882	0.130942	0.0796058	0.0721397	0.00436101	0	0.0623612	0.252493	0.0285665	0	0	0	0.166389	0	0	0
PC_89	0	0	0	0.0154961	0.033173	0	0.119275	0	0	0	0.0678902	0	0	0.0298588	0	0	0	0	0	0	0	0	0	0	0.394602	0.32773	0.373434	0.0867746	0.0307481	0	0	0.0259766	0	0	0	0.0925284	0.0914905	0.119092	0.130548	0	0	0.130441	0.146312	0	0	0.11086	0	0	0
PC_90	0.00145322	0	0	0	0.165351	0	0.0195179	0	0	0	0.0103503	0	0	0.165859	0	0	0	0	0	0	0	0	0	0	0.0545699	0.101494	0.0525122	0	0.0890891	0	0	0	0	0	0	0.0391581	0.0344718	0.0172499	0.0332228	0.042588	0	0.0279041	0.0248374	0.198156	0.420778	0.0472397	0.421713	0.422349	0.424807
PC_91	0.134479	0	0	0.163082	0.178848	0	0.184337	0	0	0	0	0	0.0491532	0.181962	0	0	0	0	0	0	0	0	0	0	0.0289762	0.068777	0.0460293	0.00294602	0.138549	0.0137822	0.0779578	0.144549	0	0	0	0.184519	0.184003	0.178768	0.176499	0.164147	0	0.165447	0.178885	0.0509482	0.366518	0.0440577	0.366758	0.369479	0.372632
PC_92	0.128046	0	0	0	0	0	0.10233	0	0	0	0.192191	0	0	0	0	0	0	0	0	0	0	0	0	0	0.0996816	0.108036	0.091717	0.0997116	0	0.00682829	0	0	0	0.0182083	0.0280643	0.120059	0.113809	0.0630565	0.060961	0	0	0.0784016	0.0753349	0	0	0.143777	0	0	0
PC_93	0	0.158518	0	0.174524	0.246058	0	0	0	0	0	0	0	0	0.251083	0.197438	0.192101	0.0824563	0.0815226	0.198656	0.080698	0.174157	0.202152	0.0791686	0.0797355	0	0	0	0.062686	0	0	0	0.140354	0.0066842	0	0	0	0	0	0	0.0927178	0	0	0	0	0.330183	0	0.330597	0.330364	0.335949
PC_94	0.0650429	0.257803	0	0	0.0911694	0	0	0	0	0.154737	0	0	0	0.113221	0	0	0	0.0164545	0	0	0	0	0.0083672	0.00876037	0.103045	0.0500713	0.02576	0	0	0	0.0314545	0	0	0	0	0	0	0.0101297	0.0172421	0	0	0.0174829	0.0378704	0	0.0672315	0	0.0728569	0.0757511	0.0729977
PC_96	0	0	0.138596	0	0	0.116355	0.00963851	0	0.132488	0	0	0.0461084	0.243119	0	0	0	0	0	0	0	0	0	0	0	0	0	0	0	0.0291742	0	0.150483	0	0	0	0	0.151935	0.155067	0.0146673	0.041933	0.244317	0.103659	0.0218469	0.0375435	0	0	0.0208555	0	0	0
PC_97	0	0	0.457702	0	0	0	0.0033396	0	0.455242	0	0	0.957128	0.0691665	0	0	0	0	0	0	0	0	0	0	0	0	0	0	0	0	0.4657	0	0	0	0.425133	0.425781	0	0	0.0201824	0	0.0472578	1.0086	0	0	0	0	0.143468	0	0	0
PC_98	0.0603517	0	0	0	0	0	0.227654	0	0	0	0.103996	0	0	0	0	0	0	0	0	0	0	0	0	0	0.284771	0.255251	0.193413	0.0200292	0.0951723	0.109915	0.044658	0.143911	0	0	0	0.26571	0.256507	0.221217	0.246224	0.00558498	0	0.229612	0.254517	0	0	0.139669	0	0	0
PC_99	0.0705831	0	0	0	0	0	0.190456	0	0	0	0.0782641	0	0	0	0	0	0	0	0	0	0	0	0	0	0.219775	0.201201	0.148745	0.0316505	0.0553682	0.0515209	0	0.137811	0	0	0	0.218609	0.214097	0.188014	0.210937	0	0	0.195889	0.213497	0	0.0168291	0.120539	0.00925069	0.00502178	0.01165
PC_100	0	0	0.344515	0	0	0	0.137377	0	0.33528	0	0	0.20842	0	0	0	0	0	0	0	0	0	0	0	0	0.0106817	0	0	0	0.0597947	0.123704	0	0	0	0.164966	0.177081	0.176301	0.173005	0.14727	0.147433	0.0744481	0.23713	0.141767	0.142175	0	0	0.0865704	0	0	0
PC_101	0.160691	0.0322162	0	0.17609	0.228514	0	0.0534933	0.0173088	0	0.0405143	0	0	0.0281095	0.2252	0	0	0.106087	0.11106	0	0.113363	0	0	0.103321	0.100934	0.071693	0.0915144	0.0197736	0.129229	0	0	0.023557	0.0036282	0	0.038518	0.0454204	0.0123265	0.0053816	0.015436	0.0112556	0	0	0.0358193	0.0190276	0	0.12987	0.045252	0.134974	0.134046	0.137895
PC_102	0	0	0.624179	0	0	0	0.143582	0	0.619808	0	0	0.389055	0.0481837	0	0	0	0	0	0	0	0	0	0	0	0	0	0	0	0.0957092	0.0882135	0	0	0	0.256302	0.262857	0.214996	0.209962	0.165811	0.152075	0.235973	0.430795	0.145714	0.13952	0	0	0.107544	0	0	0
PC_103	0	0	0	0.0623509	0	0	0.261337	0	0	0	0	0	0	0	0	0	0	0	0	0	0	0	0	0	0.214038	0.249148	0.243948	0.0286937	0.0491104	0	0.0161433	0.0818656	0	0	0	0.218432	0.211488	0.252988	0.249155	0.159492	0	0.266596	0.264224	0.0306563	0.135834	0.0255031	0.126692	0.124722	0.130655
PC_107	0	0	0	0	0.100642	0	0.0873678	0.106083	0	0	0.0436271	0	0	0.100976	0	0	0	0	0	0	0	0	0	0	0	0.00603331	0	0.0837071	0.0931785	0	0	0.0976149	0	0	0	0.0672229	0.0700071	0.0884008	0.112018	0.169855	0	0.0962752	0.104675	0.197728	0.534147	0	0.546722	0.551874	0.54721
PC_108	0.0998681	0	0.46319	0.220376	0.0507675	0.227081	0.350042	0	0.452739	0.114683	0.0922604	0	0.262809	0.0439787	0	0	0	0	0	0	0	0	0	0	0	0	0	0.060588	0.0153331	0	0.269549	0.225645	0	0.0868001	0.0871006	0.349703	0.352313	0.344647	0.326568	0.34601	0	0.356691	0.339031	0	0	0.179359	0	0	0
PC_112	0	0	0	0	0.194289	0	0.0745156	0	0	0	0.00193491	0	0	0.196013	0.0263125	0.0287934	0	0	0.0231873	0	0.00963357	0.0159115	0	0	0.0428535	0.0178514	0.0416645	0	0.0690335	0.022795	0	0	0	0	0	0.0489849	0.0449935	0.0930957	0.104378	0.0107184	0.0198189	0.0745625	0.0796614	0.0312948	0.50757	0	0.509199	0.506881	0.514378
PC_113	0.0304434	0.134425	0	0.0752035	0.108169	0	0	0.0144084	0	0.142897	0	0	0	0.10833	0	0	0	0	0	0	0	0	0	0	0.0211894	0.104598	0.0703834	0.0674328	0	0	0.0305595	0.015669	0	0	0	0	0	0	0	0	0	0	0	0	0.112376	0.0308852	0.113832	0.10995	0.109977
PC_114	0.0359017	0	0.162597	0.0862213	0	0	0	0	0.156663	0.0894592	0	0.0852242	0.129696	0	0	0	0	0	0	0	0	0	0	0	0.00632067	0.0127645	0.0395311	0.0228555	0	0	0.271081	0.109906	0.0175842	0.0459404	0.0610084	0	0	0	0	0	0.0215076	0	0	0	0	0	0	0	0
PC_115	0	0	0.303389	0	0	0	0.0317946	0	0.296585	0	0.0434752	0	0	0	0	0	0	0	0	0	0	0	0	0	0.142942	0.188476	0.161212	0.263892	0	0	0.132854	0.0588939	0	0	0	0	0	0.0263994	0.0302108	0.0816198	0.0898516	0.0370536	0.0258213	0	0	0.186169	0	0	0
PC_116	0	0	0.419784	0	0	0	0.0870356	0	0.407421	0	0.0165397	0.0925807	0.0300321	0	0	0	0	0	0	0	0	0	0	0	0.0902942	0.137392	0.146438	0.249291	0.160603	0.00977602	0.0428531	0	0	0	0	0.10129	0.0959088	0.0708688	0.0567856	0.104372	0.19287	0.0787433	0.0588243	0	0	0.150894	0	0	0
PC_117	0.188261	0.233347	0	0.181422	0.216299	0	0	0.02959	0	0.0538379	0	0	0.03431	0.233659	0.042068	0.0461125	0	0.00137994	0.0491932	0.000555321	0.0387666	0.0601594	0	0	0	0	0	0	0	0	0	0	0.19444	0.00701808	0.0130519	0	0	0	0	0	0	0	0	0.124883	0.223112	0	0.228737	0.227809	0.230615
PC_121	0.0056492	0.23194	0	0	0	0.180118	0	0	0	0.0281083	0	0	0	0	0.123706	0.116632	0.00976737	0.0110922	0.119365	0.00140712	0.121795	0.120776	0.00126755	0	0	0	0	0	0	0	0	0	0.116764	0	0	0	0	0	0	0	0	0	0	0	0	0	0	0	0
PC_122	0	0	0.548453	0	0	0.30609	0.396215	0	0.534874	0	0.1155	0.104326	0.283269	0	0	0	0	0	0	0	0	0	0	0	0.119239	0.149485	0.0829561	0	0.0736671	0.0133561	0.381741	0.212053	0	0.165635	0.163851	0.420372	0.417771	0.384739	0.37552	0.387839	0.179076	0.414678	0.386767	0	0	0.0959257	0	0	0
PC_123	0	0	0.0932822	0	0	0	0	0.153821	0.089085	0	0	0.435652	0	0	0	0	0.320259	0.310812	0	0.309119	0	0	0.314539	0.312152	0	0	0	0	0	0.268586	0	0	0	0.13177	0.152398	0	0	0	0	0	0.334582	0	0	0.281776	0	0	0	0	0
PC_124	0	0	0.19502	0	0	0	0.165786	0	0.193082	0	0.0532463	0	0	0	0	0	0	0	0	0	0	0	0	0	0.067931	0.11277	0.0792509	0.405354	0.0984543	0	0.102319	0	0	0	0	0.121839	0.113157	0.152225	0.130324	0	0.0421166	0.157494	0.131841	0	0	0.248755	0	0	0
PC_125	0.0118324	0	0.0344611	0.0310536	0	0	0.0464019	0	0.0273104	0	0	0	0.0312685	0	0	0	0	0	0	0	0	0	0	0	0.349526	0.391586	0.363626	0	0	0	0	0	0	0	0	0.0140955	0.00906173	0.0227645	0.0164994	0	0	0.0327238	0.0282672	0	0	0.0744711	0	0	0
PC_126	0	0	0.155191	0	0	0	0	0.0895984	0.151341	0	0	0.38637	0	0	0	0	0.270456	0.267438	0	0.243854	0	0	0.266473	0.272426	0	0	0	0	0	0.243801	0	0	0	0.197849	0.205446	0	0	0	0	0	0.303022	0	0	0.251258	0	0.018513	0	0	0
PC_127	0	0.116472	0	0	0	0.190261	0	0.0503134	0	0	0	0.101425	0	0	0	0	0.123629	0.123391	0	0.104671	0	0	0.124511	0.119519	0	0	0	0.0682435	0	0	0	0	0	0.0381656	0.0304743	0	0	0	0	0	0.0919133	0	0	0.0125261	0	0	0	0	0
PC_128	0	0	0	0	0	0	0	0.0535172	0	0	0	0.197924	0	0	0	0	0.183471	0.17385	0	0.169377	0	0	0.189043	0.18683	0	0	0	0	0	0	0	0	0	0.0144405	0.0314196	0	0	0	0	0	0.165827	0	0	0.0198996	0	0	0	0	0
PC_129	0	0	0	0	0	0.0129592	0	0	0	0	0	0.0622422	0.127041	0	0	0	0.0566493	0.0511985	0	0.0597556	0	0	0.0434587	0.050975	0	0	0	0.0313195	0	0	0.100598	0	0.0324764	0.149611	0.153734	0	0	0	0	0	0.117534	0	0	0.0426637	0	0	0	0	0
PC_130	0.100563	0.0019699	0	0	0.114701	0	0.020641	0	0	0.174447	0	0	0	0.135536	0.00162531	0	0.00860557	0.0274776	0	0	0.000929962	0	0.0171317	0.0192623	0.131789	0.0426785	0.0536353	0	0	0	0.0598511	0	0	0	0	0	0	0.0317506	0.0267015	0	0	0.039625	0.0466349	0	0.0125829	0	0.0128225	0.0134582	0.0173067
PC_132	0.0197588	0	0	0.0400223	0.0981793	0	0.0727441	0.0730438	0	0.0243232	0	0	0	0.0926066	0	0	0.0765185	0.0755848	0	0.0771924	0	0	0.080875	0.0821369	0.0553282	0.0812303	0.0722076	0.0807235	0	0	0.0372483	0	0	0.00356356	0.011161	0.00516958	0.0114286	0.0706498	0.0701179	0	0	0.072791	0.0832756	0	0	0.0579009	0	0	0
PC_134	0	0	0	0	0	0	0	0	0	0	0	0.0316592	0.116264	0	0	0	0.018422	0.0152297	0	0.0130152	0	0	0.0095747	0.0141375	0	0	0	0.0300976	0	0	0.094859	0	0.0326443	0.169063	0.165194	0	0	0	0	0	0.0895568	0	0	0.0555143	0	0	0	0	0
PC_136	0	0	0	0	0	0	0	0	0	0.0331762	0	0	0	0	0.0257497	0.0264932	0	0.000697767	0.0247094	0	0.0386057	0.0372392	0	0	0.0919788	0.101202	0.117371	0	0	0	0	0	0.0585925	0	0	0	0	0	0	0	0	0	0	0	0	0	0	0	0
PC_137	0.116345	0	0	0	0.0144294	0	0.0934086	0	0	0.0602764	0	0	0.018163	0.0206707	0.0424258	0.0421269	0	0	0.034436	0	0.046595	0.0448811	0	0	0.0475003	0.0489058	0.0318914	0.0518737	0	0	0	0	0	0	0	0.0713526	0.0722258	0.0664703	0.0718454	0.0193611	0	0.0762558	0.0912575	0	0.0276707	0	0.0230457	0.0261136	0.0273561
PC_138	0	0	0.0430001	0.104743	0.0960122	0	0.0997643	0	0.0440149	0	0.0320482	0	0	0.105207	0	0	0	0	0	0	0	0	0	0	0.10754	0.137959	0.100444	0.134673	0.0336489	0	0.0832056	0.155877	0	0	0	0.0763184	0.0749331	0.115565	0.126499	0	0	0.0991163	0.115855	0	0.355262	0	0.346467	0.346408	0.352167
PC_139	0	0	0	0	0	0	0	0	0	0	0.0532566	0.0175862	0	0	0	0	0	0	0	0	0	0	0	0	0.0731533	0.0406806	0.0460779	0.096985	0	0	0	0.0429626	0	0.109298	0.0951789	0	0	0	0	0	0	0	0	0.119796	0.0653114	0	0.0652035	0.0656654	0.0667342
PC_140	0	0	0	0	0	0	0.0183705	0	0	0.0284982	0	0	0	0	0	0	0	0	0	0	0	0	0	0.00448287	0.0169382	0.0140004	0.0418095	0.0345155	0	0.118494	0	0.0291388	0	0	0	0.0228959	0.0275912	0.0178399	0.0155706	0	0	0.0284941	0.0188254	0	0.0209103	0.0711101	0.0209761	0.0193532	0.0228543
PC_141	0	0	0	0.0588346	0.214109	0	0.0859969	0	0	0	0.0629306	0	0	0.215312	0	0	0	0	0	0	0	0	0	0	0.111667	0.136701	0.152522	0	0.0846844	0.0313228	0	0	0	0	0	0.101294	0.0983448	0.114827	0.123156	0.0597263	0	0.0985527	0.106431	0	0.27617	0	0.284401	0.276524	0.281241
PC_142	0.0394752	0	0	0	0	0	0	0	0.00335401	0.0805238	0.000421521	0	0.0312874	0	0.299473	0.299001	0	0	0.298781	0	0.295825	0.305751	0	0	0.115351	0.163665	0.152731	0.121983	0.0334681	0	0	0	0	0	0	0	0	0	0	0	0	0	0	0	0	0.0286242	0	0	0
PC_144	0.000184386	0	0	0	0	0	0	0	0	0.0301141	0	0.0239679	0.00155203	0	0	0	0.00273894	0.00284763	0	0.00688757	0	0	0	0	0	0	0	0	0	0	0	0	0	0.121587	0.12571	0	0	0	0	0	0.00907078	0	0	0	0	0.00948659	0	0	0
PC_145	0	0	0.0504422	0	0	0	0	0.107159	0.0538894	0	0	0.362582	0	0	0	0	0.292881	0.288125	0	0.268885	0	0	0.288377	0.288944	0	0	0	0	0	0.200554	0	0	0	0.121592	0.1278	0	0	0	0	0	0.297128	0	0	0.200367	0	0	0	0	0
PC_146	0	0	0	0	0	0	0	0	0	0	0.0578408	0.0138312	0	0	0	0	0	0	0	0	0	0	0	0	0.0711356	0.0390104	0.0369371	0.0890603	0	0	0	0.0445933	0	0.110408	0.0945511	0	0	0	0	0	0	0	0	0.115519	0.0619038	0	0.0623171	0.0617366	0.0652377
PC_151	0	0.105916	0	0	0.0336205	0.0704254	0	0.131315	0	0.0803361	0.00318728	0	0.053164	0.0296114	0	0	0.127146	0.116657	0	0.120349	0	0	0.116214	0.113653	0	0	0.0126871	0.0232878	0.0855745	0	0.0793625	0.162111	0.247346	0.0359486	0.0299947	0	0	0	0	0	0	0	0	0.172403	0.0873419	0	0.0886239	0.0850899	0.0854638
PC_152	0	0	0	0.00970438	0.0768956	0	0.230059	0.0220515	0	0	0.0501108	0	0	0.067327	0	0	0	0	0	0	0	0	0	0	0	0.0493488	0.0210416	0.115209	0.174889	0.0158971	0	0.121646	0	0	0	0.275412	0.26812	0.196346	0.219441	0.105455	0.0297732	0.223331	0.214357	0	0.133223	0.114798	0.139196	0.140179	0.140032
PC_154	0	0	0.218975	0	0	0	0.140053	0	0.216168	0	0.0506201	0	0	0	0	0	0	0	0	0	0	0	0	0	0.0833732	0.130992	0.0912184	0.37771	0.0774123	0	0.0279403	0	0	0	0	0.0947166	0.0881192	0.124234	0.101116	0	0.0669404	0.128286	0.10385	0	0	0.245955	0	0	0
PC_155	0	0	0.0845873	0	0	0	0	0.141478	0.0875132	0	0	0.447631	0	0	0	0	0.329458	0.322965	0	0.30025	0	0	0.322348	0.32222	0	0	0	0	0	0.265103	0	0	0	0.134194	0.141444	0	0	0	0	0	0.351947	0	0	0.266306	0	0	0	0	0
PC_159	0.0698898	0	0	0	0	0	0	0	0	0.0417922	0	0	0	0	0	0.00783282	0	0	0.00639642	0	0.0385348	0.0191	0	0	0.221688	0.293282	0.35219	0	0	0	0	0	0	0	0	0	0	0	0	0	0	0	0	0	0	0.0866626	0	0	0
PC_160	0	0.0885243	0	0	0	0	0	0	0	0.0360153	0	0.0185764	0	0	0.0338008	0.0350655	0	0	0.0395361	0	0.0301519	0.0458115	0	0	0	0	0	0	0	0	0	0	0.0671648	0	0	0	0	0	0	0	0	0	0	0	0	0	0	0	0
PC_161	0	0	0.244534	0	0	0	0.0629343	0.000863268	0.241205	0	0	0.516714	0	0	0	0	0.0383899	0.034329	0	0.0427123	0	0	0.0470898	0.0513052	0	0	0	0.024874	0.0631854	0.394472	0.0743468	0.0406929	0	0.228295	0.231376	0.017424	0.0156912	0.0594501	0.0279934	0	0.542471	0.0641973	0.0414986	0	0	0.141734	0	0	0
PC_162	0	0	0.0813835	0	0	0.0125809	0	0	0.0815296	0	0	0.215271	0.0430964	0	0	0	0	0	0	0	0	0	0	0	0.0194446	0.0297106	0.0154759	0	0	0.0447308	0	0	0	0.0439494	0.0501569	0	0	0	0	0.0621891	0.138699	0	0	0	0	0.0286192	0	0	0
PC_163	0	0	0	0	0.0306093	0	0	0	0	0.125102	0	0	0	0.0180873	0	0	0	0	0	0	0	0	0	0	0.0593369	0.0475386	0.0339988	0.0579771	0	0	0	0	0	0	0	0	0	0	0	0	0	0	0	0	0	0.302879	0	0	0
PC_412	0	0.122287	0	0	0	0	0	0	0	0.0548367	0	0.0306221	0	0	0.0524484	0.0485011	0	0	0.0543616	0	0.0454986	0.0616794	0	0	0	0	0	0	0.0473924	0	0	0	0.101275	0	0	0	0	0	0	0	0	0	0	0	0	0	0	0	0
[truncated: 373 more columns]
