# Supplementary material for: Genetic Diversity and Selection Signatures in Synthetic-Derived Wheats and Modern Spring Wheat
Source: Front Plant Sci. 2022 Jul 12;13:877496. doi: 10.3389/fpls.2022.877496 (PMC9315363; doi:10.3389/fpls.2022.877496)
Supplement: Supplementary Table S5 — Rogers' genetic distance among pairs of 422 accessions calculated from 18,589 GBS-SNPs. The SD indicates synthetic-derived wheats; PC, commercially released Pakistan cultivars; AL, advanced breeding lines. [file Table_5.XLSX]

## Sheet: Sheet1
Supplementary Table S5. Rogers genetic distance among pairs of 422 accessions calculated from 18,589 GBS-SNPs. The SD indicates synthetic-derived wheats; PC, commercially released Pakistan cultivars; AL, advance breeding lines.
Test ID	SD1	SD5	SD6	SD7	SD8	SD9	SD10	SD11	SD12	SD13	SD15	SD16	SD18	SD20	SD21	SD22	SD23	SD24	SD25	SD26	SD28	SD30	SD31	SD32	SD34	SD35	SD36	SD38	SD39	SD40	SD42	SD46	SD49	SD50	SD51	SD52	SD53	SD54	SD55	SD56	SD57	SD58	SD59	SD60	SD61	SD62	SD63	SD64	SD65
SD1	0	0.60457	0.55493	0.53377	0.53021	0.6202	0.52986	0.5854	0.55363	0.44592	0.56375	0.5768	0.52795	0.53271	0.5601	0.55744	0.56869	0.56616	0.55656	0.56468	0.56181	0.56139	0.57036	0.57029	0.55007	0.55368	0.54979	0.5547	0.53553	0.55439	0.55616	0.57842	0.57764	0.55581	0.55581	0.53859	0.53879	0.53185	0.52932	0.57855	0.57666	0.53426	0.53051	0.56701	0.57096	0.48544	0.57217	0.57037	0.57202
SD5	0.60457	0	0.60945	0.55863	0.52218	0.56694	0.57059	0.5628	0.60888	0.56382	0.55462	0.61116	0.58952	0.52391	0.58269	0.58144	0.60113	0.59793	0.58111	0.59799	0.58407	0.58662	0.60206	0.60265	0.59979	0.60106	0.60111	0.60002	0.61453	0.59731	0.5915	0.56413	0.56748	0.5924	0.59461	0.58535	0.58595	0.57247	0.57241	0.57728	0.61273	0.57316	0.57163	0.60996	0.56762	0.55966	0.56827	0.56718	0.56823
SD6	0.55493	0.60945	0	0.54923	0.53978	0.53803	0.44112	0.57644	0.12417	0.53538	0.52416	0.44997	0.48968	0.54557	0.60299	0.60014	0.54711	0.54466	0.59613	0.54174	0.60281	0.60476	0.54508	0.54583	0.50276	0.50694	0.50443	0.51176	0.49744	0.48176	0.47574	0.52123	0.56685	0.46082	0.45836	0.45009	0.44965	0.44033	0.44349	0.4966	0.44826	0.44361	0.44546	0.55581	0.56526	0.40647	0.56729	0.56565	0.56801
SD7	0.53377	0.55863	0.54923	0	0.46364	0.59358	0.50992	0.57945	0.54721	0.54574	0.56889	0.58531	0.55286	0.46497	0.59335	0.59026	0.56963	0.56634	0.58966	0.56762	0.59294	0.5956	0.56802	0.56864	0.52934	0.53649	0.52592	0.53165	0.541	0.56366	0.50306	0.52111	0.59903	0.56797	0.56998	0.50964	0.51097	0.50563	0.50573	0.555	0.59085	0.51018	0.50786	0.58387	0.53395	0.50729	0.5337	0.53353	0.53415
SD8	0.53021	0.52218	0.53978	0.46364	0	0.60601	0.50126	0.5564	0.53832	0.50976	0.55219	0.56043	0.53266	0.14134	0.57321	0.57299	0.53573	0.53173	0.57077	0.53071	0.57632	0.57679	0.53594	0.53637	0.52459	0.53001	0.51779	0.51937	0.52697	0.52715	0.51516	0.54157	0.58993	0.53583	0.5354	0.51701	0.51778	0.50233	0.50008	0.5508	0.56406	0.5046	0.50588	0.55122	0.42564	0.46701	0.42335	0.42449	0.42505
SD9	0.6202	0.56694	0.53803	0.59358	0.60601	0	0.58169	0.59565	0.53859	0.59851	0.5735	0.61672	0.52938	0.61061	0.58016	0.57735	0.58882	0.58707	0.57764	0.58549	0.57791	0.58008	0.58813	0.58802	0.61608	0.61719	0.62321	0.61825	0.61264	0.61791	0.55997	0.55256	0.57758	0.61028	0.6113	0.56626	0.56596	0.58375	0.5834	0.5465	0.60513	0.58262	0.58299	0.61003	0.62689	0.55733	0.62926	0.62856	0.62939
SD10	0.52986	0.57059	0.44112	0.50992	0.50126	0.58169	0	0.55243	0.4415	0.51853	0.52092	0.50066	0.52131	0.50764	0.59258	0.58886	0.53824	0.53526	0.58837	0.53266	0.59255	0.59568	0.5367	0.53762	0.46168	0.46321	0.45262	0.45532	0.45406	0.47397	0.47029	0.46476	0.56109	0.49126	0.49142	0.22412	0.22135	0.15014	0.16689	0.50987	0.49442	0.13788	0.14912	0.53152	0.52551	0.3927	0.52726	0.52441	0.52743
SD11	0.5854	0.5628	0.57644	0.57945	0.5564	0.59565	0.55243	0	0.57512	0.55554	0.57402	0.56956	0.5649	0.56122	0.60008	0.59834	0.46559	0.46414	0.59705	0.46557	0.60263	0.60415	0.4645	0.46532	0.55686	0.5647	0.5682	0.55292	0.55077	0.56326	0.56195	0.56639	0.57143	0.56242	0.56104	0.55014	0.55041	0.55882	0.55668	0.52971	0.57846	0.55677	0.55707	0.57856	0.57367	0.50536	0.57417	0.57386	0.57428
SD12	0.55363	0.60888	0.12417	0.54721	0.53832	0.53859	0.4415	0.57512	0	0.53405	0.52413	0.44989	0.49018	0.54473	0.59985	0.5973	0.54611	0.54287	0.59331	0.54179	0.59971	0.60202	0.54401	0.54422	0.50243	0.50586	0.50319	0.5093	0.49655	0.48084	0.47601	0.52098	0.5667	0.45892	0.45706	0.45054	0.44982	0.4401	0.44372	0.49782	0.44778	0.44329	0.44546	0.55435	0.5633	0.40743	0.56529	0.56392	0.56615
SD13	0.44592	0.56382	0.53538	0.54574	0.50976	0.59851	0.51853	0.55554	0.53405	0	0.52803	0.56065	0.52147	0.51695	0.51368	0.5114	0.54665	0.54316	0.51033	0.5407	0.51374	0.51546	0.54865	0.54849	0.53624	0.5356	0.53581	0.5242	0.53319	0.56664	0.53315	0.5236	0.53441	0.53827	0.53752	0.5221	0.52212	0.51835	0.518	0.54066	0.55217	0.52008	0.52247	0.55349	0.54293	0.43852	0.54254	0.542	0.54359
SD15	0.56375	0.55462	0.52416	0.56889	0.55219	0.5735	0.52092	0.57402	0.52413	0.52803	0	0.55933	0.5536	0.55774	0.59122	0.58913	0.57401	0.57066	0.5879	0.5693	0.59613	0.59384	0.57266	0.57233	0.53441	0.53988	0.54271	0.53068	0.54861	0.55726	0.53515	0.52087	0.5558	0.5513	0.55142	0.52179	0.52287	0.52257	0.51962	0.56562	0.56609	0.52347	0.52266	0.5914	0.57171	0.47873	0.57203	0.57161	0.57241
SD16	0.5768	0.61116	0.44997	0.58531	0.56043	0.61672	0.50066	0.56956	0.44989	0.56065	0.55933	0	0.55724	0.56487	0.61566	0.61235	0.5613	0.55829	0.60987	0.55578	0.61428	0.61749	0.56167	0.56191	0.52962	0.52724	0.52368	0.52474	0.5197	0.3934	0.55147	0.55476	0.5917	0.47157	0.46949	0.50932	0.50978	0.50136	0.50217	0.54113	0.30893	0.50464	0.50323	0.55619	0.57954	0.45207	0.58156	0.58029	0.58119
SD18	0.52795	0.58952	0.48968	0.55286	0.53266	0.52938	0.52131	0.5649	0.49018	0.52147	0.5536	0.55724	0	0.53593	0.54462	0.54165	0.54423	0.54138	0.54172	0.54049	0.54897	0.54741	0.54248	0.54211	0.55493	0.5597	0.55163	0.5482	0.54711	0.5514	0.49462	0.53347	0.54138	0.53084	0.53091	0.50474	0.50435	0.52254	0.52366	0.51767	0.54338	0.52103	0.52434	0.57073	0.56128	0.47759	0.56434	0.56371	0.56501
SD20	0.53271	0.52391	0.54557	0.46497	0.14134	0.61061	0.50764	0.56122	0.54473	0.51695	0.55774	0.56487	0.53593	0	0.57623	0.57469	0.53837	0.53487	0.57307	0.53624	0.57952	0.57937	0.5386	0.54011	0.53005	0.53494	0.52259	0.5228	0.53235	0.53163	0.5214	0.54648	0.59383	0.53875	0.54067	0.52395	0.52406	0.5077	0.50552	0.55231	0.56844	0.51072	0.51069	0.55454	0.42437	0.47703	0.42402	0.42351	0.42489
SD21	0.5601	0.58269	0.60299	0.59335	0.57321	0.58016	0.59258	0.60008	0.59985	0.51368	0.59122	0.61566	0.54462	0.57623	0	0.13645	0.58187	0.57878	0.13719	0.57988	0.14887	0.13286	0.58032	0.5806	0.59648	0.59738	0.59141	0.59149	0.61453	0.61029	0.60914	0.59048	0.57256	0.60446	0.60655	0.59984	0.59981	0.59525	0.59302	0.58205	0.61626	0.59238	0.59234	0.61549	0.58723	0.54055	0.58791	0.58657	0.58802
SD22	0.55744	0.58144	0.60014	0.59026	0.57299	0.57735	0.58886	0.59834	0.5973	0.5114	0.58913	0.61235	0.54165	0.57469	0.13645	0	0.57869	0.5759	0.14788	0.577	0.16124	0.14598	0.57658	0.57757	0.5876	0.59045	0.585	0.58774	0.61105	0.60572	0.60502	0.58787	0.57152	0.60279	0.605	0.59627	0.59556	0.59101	0.58952	0.57952	0.61192	0.58849	0.58838	0.61311	0.5847	0.53758	0.58588	0.58436	0.58592
SD23	0.56869	0.60113	0.54711	0.56963	0.53573	0.58882	0.53824	0.46559	0.54611	0.54665	0.57401	0.5613	0.54423	0.53837	0.58187	0.57869	0	0.11862	0.57852	0.14423	0.58332	0.58429	0.11426	0.11179	0.55181	0.5601	0.55576	0.532	0.54541	0.55287	0.53093	0.57134	0.57324	0.5537	0.55475	0.53574	0.53559	0.54236	0.54271	0.55973	0.56459	0.54349	0.54215	0.56599	0.57626	0.47219	0.5776	0.5768	0.57742
SD24	0.56616	0.59793	0.54466	0.56634	0.53173	0.58707	0.53526	0.46414	0.54287	0.54316	0.57066	0.55829	0.54138	0.53487	0.57878	0.5759	0.11862	0	0.57575	0.15745	0.58046	0.58088	0.12977	0.12918	0.5483	0.55587	0.55193	0.52958	0.54252	0.54842	0.5281	0.56831	0.5695	0.55041	0.55156	0.53272	0.53257	0.53969	0.53959	0.55707	0.56199	0.54051	0.53898	0.56286	0.57355	0.46971	0.57453	0.5738	0.57393
SD25	0.55656	0.58111	0.59613	0.58966	0.57077	0.57764	0.58837	0.59705	0.59331	0.51033	0.5879	0.60987	0.54172	0.57307	0.13719	0.14788	0.57852	0.57575	0	0.57683	0.16163	0.14589	0.57636	0.57762	0.59238	0.59315	0.58693	0.58551	0.61063	0.60506	0.60534	0.58779	0.57089	0.59933	0.60134	0.59604	0.5959	0.59038	0.58905	0.57831	0.61155	0.58847	0.58847	0.61193	0.58357	0.53625	0.58462	0.5831	0.58473
SD26	0.56468	0.59799	0.54174	0.56762	0.53071	0.58549	0.53266	0.46557	0.54179	0.5407	0.5693	0.55578	0.54049	0.53624	0.57988	0.577	0.14423	0.15745	0.57683	0	0.58092	0.58193	0.15378	0.15468	0.54821	0.55614	0.55225	0.53044	0.53977	0.54747	0.52728	0.56616	0.57079	0.55133	0.54985	0.53031	0.53032	0.53778	0.53757	0.56036	0.56039	0.53931	0.53804	0.5646	0.57226	0.46218	0.57289	0.57205	0.5734
SD28	0.56181	0.58407	0.60281	0.59294	0.57632	0.57791	0.59255	0.60263	0.59971	0.51374	0.59613	0.61428	0.54897	0.57952	0.14887	0.16124	0.58332	0.58046	0.16163	0.58092	0	0.14116	0.58175	0.58249	0.59764	0.59826	0.59288	0.59535	0.61533	0.60817	0.60972	0.59232	0.57248	0.60721	0.60857	0.59989	0.59967	0.59545	0.59412	0.58537	0.61526	0.59308	0.59288	0.61595	0.59031	0.54067	0.59062	0.58937	0.59096
SD30	0.56139	0.58662	0.60476	0.5956	0.57679	0.58008	0.59568	0.60415	0.60202	0.51546	0.59384	0.61749	0.54741	0.57937	0.13286	0.14598	0.58429	0.58088	0.14589	0.58193	0.14116	0	0.58213	0.58283	0.60001	0.6006	0.59465	0.59583	0.61631	0.61218	0.61139	0.59417	0.57497	0.60749	0.60923	0.60294	0.60261	0.59827	0.59638	0.58534	0.61793	0.59591	0.59535	0.61932	0.59086	0.5423	0.59166	0.59005	0.59177
SD31	0.57036	0.60206	0.54508	0.56802	0.53594	0.58813	0.5367	0.4645	0.54401	0.54865	0.57266	0.56167	0.54248	0.5386	0.58032	0.57658	0.11426	0.12977	0.57636	0.15378	0.58175	0.58213	0	0.1008	0.54879	0.55895	0.55331	0.53183	0.5449	0.55312	0.52911	0.56983	0.57463	0.55349	0.55436	0.53349	0.53366	0.54077	0.54119	0.55903	0.56537	0.54182	0.53999	0.56617	0.57684	0.47014	0.57797	0.57698	0.57784
SD32	0.57029	0.60265	0.54583	0.56864	0.53637	0.58802	0.53762	0.46532	0.54422	0.54849	0.57233	0.56191	0.54211	0.54011	0.5806	0.57757	0.11179	0.12918	0.57762	0.15468	0.58249	0.58283	0.1008	0	0.55013	0.56017	0.55413	0.53223	0.54518	0.55285	0.52952	0.56987	0.57494	0.55386	0.55452	0.5342	0.53421	0.54159	0.54168	0.56052	0.56513	0.54213	0.54091	0.56639	0.57778	0.47046	0.5785	0.57762	0.57812
SD34	0.55007	0.59979	0.50276	0.52934	0.52459	0.61608	0.46168	0.55686	0.50243	0.53624	0.53441	0.52962	0.55493	0.53005	0.59648	0.5876	0.55181	0.5483	0.59238	0.54821	0.59764	0.60001	0.54879	0.55013	0	0.26559	0.2787	0.44263	0.43482	0.50783	0.45704	0.53722	0.58813	0.53738	0.53898	0.47259	0.47381	0.45995	0.45666	0.5588	0.53665	0.46555	0.45693	0.5637	0.54208	0.44599	0.54245	0.54167	0.54256
SD35	0.55368	0.60106	0.50694	0.53649	0.53001	0.61719	0.46321	0.5647	0.50586	0.5356	0.53988	0.52724	0.5597	0.53494	0.59738	0.59045	0.5601	0.55587	0.59315	0.55614	0.59826	0.6006	0.55895	0.56017	0.26559	0	0.26706	0.42111	0.43259	0.5093	0.4559	0.54404	0.58597	0.53387	0.53655	0.47071	0.47126	0.46391	0.4626	0.55939	0.52963	0.46487	0.46514	0.55956	0.5437	0.44869	0.54443	0.54441	0.54499
SD36	0.54979	0.60111	0.50443	0.52592	0.51779	0.62321	0.45262	0.5682	0.50319	0.53581	0.54271	0.52368	0.55163	0.52259	0.59141	0.585	0.55576	0.55193	0.58693	0.55225	0.59288	0.59465	0.55331	0.55413	0.2787	0.26706	0	0.4271	0.42721	0.50196	0.44741	0.53571	0.5875	0.54077	0.54409	0.46954	0.46983	0.45165	0.45083	0.56459	0.52321	0.45827	0.45007	0.56162	0.52313	0.44485	0.5242	0.52391	0.52454
SD38	0.5547	0.60002	0.51176	0.53165	0.51937	0.61825	0.45532	0.55292	0.5093	0.5242	0.53068	0.52474	0.5482	0.5228	0.59149	0.58774	0.532	0.52958	0.58551	0.53044	0.59535	0.59583	0.53183	0.53223	0.44263	0.42111	0.4271	0	0.43366	0.50003	0.45853	0.54225	0.5823	0.51071	0.5161	0.47387	0.47318	0.45773	0.45761	0.55851	0.52028	0.45396	0.45809	0.55593	0.53649	0.44154	0.53695	0.53612	0.53752
SD39	0.53553	0.61453	0.49744	0.541	0.52697	0.61264	0.45406	0.55077	0.49655	0.53319	0.54861	0.5197	0.54711	0.53235	0.61453	0.61105	0.54541	0.54252	0.61063	0.53977	0.61533	0.61631	0.5449	0.54518	0.43482	0.43259	0.42721	0.43366	0	0.49543	0.44197	0.54624	0.56328	0.52491	0.52423	0.45698	0.4571	0.45133	0.45147	0.55112	0.5098	0.45847	0.45786	0.54896	0.54324	0.44401	0.54386	0.54358	0.54512
SD40	0.55439	0.59731	0.48176	0.56366	0.52715	0.61791	0.47397	0.56326	0.48084	0.56664	0.55726	0.3934	0.5514	0.53163	0.61029	0.60572	0.55287	0.54842	0.60506	0.54747	0.60817	0.61218	0.55312	0.55285	0.50783	0.5093	0.50196	0.50003	0.49543	0	0.52378	0.53913	0.59269	0.48902	0.48842	0.48569	0.48494	0.47081	0.47152	0.53784	0.40339	0.47602	0.4746	0.5299	0.53714	0.46378	0.53838	0.53732	0.53864
SD42	0.55616	0.5915	0.47574	0.50306	0.51516	0.55997	0.47029	0.56195	0.47601	0.53315	0.53515	0.55147	0.49462	0.5214	0.60914	0.60502	0.53093	0.5281	0.60534	0.52728	0.60972	0.61139	0.52911	0.52952	0.45704	0.4559	0.44741	0.45853	0.44197	0.52378	0	0.50124	0.55523	0.52118	0.52247	0.47971	0.47973	0.47044	0.46735	0.54073	0.54177	0.47076	0.46968	0.55121	0.5611	0.46525	0.5622	0.56161	0.56283
SD46	0.57842	0.56413	0.52123	0.52111	0.54157	0.55256	0.46476	0.56639	0.52098	0.5236	0.52087	0.55476	0.53347	0.54648	0.59048	0.58787	0.57134	0.56831	0.58779	0.56616	0.59232	0.59417	0.56983	0.56987	0.53722	0.54404	0.53571	0.54225	0.54624	0.53913	0.50124	0	0.56784	0.54713	0.54931	0.44249	0.44109	0.46801	0.46477	0.52025	0.55301	0.46758	0.46165	0.5688	0.54076	0.48763	0.54426	0.54337	0.54531
SD49	0.57764	0.56748	0.56685	0.59903	0.58993	0.57758	0.56109	0.57143	0.5667	0.53441	0.5558	0.5917	0.54138	0.59383	0.57256	0.57152	0.57324	0.5695	0.57089	0.57079	0.57248	0.57497	0.57463	0.57494	0.58813	0.58597	0.5875	0.5823	0.56328	0.59269	0.55523	0.56784	0	0.56592	0.57059	0.55706	0.55684	0.56316	0.56268	0.57948	0.58842	0.56212	0.56232	0.56897	0.606	0.5299	0.60787	0.60683	0.60835
SD50	0.55581	0.5924	0.46082	0.56797	0.53583	0.61028	0.49126	0.56242	0.45892	0.53827	0.5513	0.47157	0.53084	0.53875	0.60446	0.60279	0.5537	0.55041	0.59933	0.55133	0.60721	0.60749	0.55349	0.55386	0.53738	0.53387	0.54077	0.51071	0.52491	0.48902	0.52118	0.54713	0.56592	0	0.14719	0.50391	0.50236	0.49091	0.49228	0.55478	0.491	0.4913	0.49324	0.56935	0.57903	0.46816	0.58178	0.58051	0.5815
SD51	0.55581	0.59461	0.45836	0.56998	0.5354	0.6113	0.49142	0.56104	0.45706	0.53752	0.55142	0.46949	0.53091	0.54067	0.60655	0.605	0.55475	0.55156	0.60134	0.54985	0.60857	0.60923	0.55436	0.55452	0.53898	0.53655	0.54409	0.5161	0.52423	0.48842	0.52247	0.54931	0.57059	0.14719	0	0.50522	0.5038	0.49329	0.49365	0.55805	0.49142	0.49367	0.49555	0.57075	0.58087	0.46301	0.58276	0.58217	0.58328
SD52	0.53859	0.58535	0.45009	0.50964	0.51701	0.56626	0.22412	0.55014	0.45054	0.5221	0.52179	0.50932	0.50474	0.52395	0.59984	0.59627	0.53574	0.53272	0.59604	0.53031	0.59989	0.60294	0.53349	0.5342	0.47259	0.47071	0.46954	0.47387	0.45698	0.48569	0.47971	0.44249	0.55706	0.50391	0.50522	0	0.12153	0.23911	0.24463	0.49023	0.50188	0.22713	0.24385	0.5429	0.54009	0.40579	0.54268	0.54031	0.54312
SD53	0.53879	0.58595	0.44965	0.51097	0.51778	0.56596	0.22135	0.55041	0.44982	0.52212	0.52287	0.50978	0.50435	0.52406	0.59981	0.59556	0.53559	0.53257	0.5959	0.53032	0.59967	0.60261	0.53366	0.53421	0.47381	0.47126	0.46983	0.47318	0.4571	0.48494	0.47973	0.44109	0.55684	0.50236	0.5038	0.12153	0	0.23491	0.24278	0.48988	0.50126	0.22029	0.23636	0.54315	0.53986	0.40781	0.54262	0.5403	0.54318
SD54	0.53185	0.57247	0.44033	0.50563	0.50233	0.58375	0.15014	0.55882	0.4401	0.51835	0.52257	0.50136	0.52254	0.5077	0.59525	0.59101	0.54236	0.53969	0.59038	0.53778	0.59545	0.59827	0.54077	0.54159	0.45995	0.46391	0.45165	0.45773	0.45133	0.47081	0.47044	0.46801	0.56316	0.49091	0.49329	0.23911	0.23491	0	0.13848	0.51398	0.49266	0.13719	0.13191	0.53234	0.52011	0.39597	0.52306	0.51968	0.52319
SD55	0.52932	0.57241	0.44349	0.50573	0.50008	0.5834	0.16689	0.55668	0.44372	0.518	0.51962	0.50217	0.52366	0.50552	0.59302	0.58952	0.54271	0.53959	0.58905	0.53757	0.59412	0.59638	0.54119	0.54168	0.45666	0.4626	0.45083	0.45761	0.45147	0.47152	0.46735	0.46477	0.56268	0.49228	0.49365	0.24463	0.24278	0.13848	0	0.51225	0.49623	0.15761	0.128	0.53234	0.51945	0.39588	0.52173	0.51914	0.52163
SD56	0.57855	0.57728	0.4966	0.555	0.5508	0.5465	0.50987	0.52971	0.49782	0.54066	0.56562	0.54113	0.51767	0.55231	0.58205	0.57952	0.55973	0.55707	0.57831	0.56036	0.58537	0.58534	0.55903	0.56052	0.5588	0.55939	0.56459	0.55851	0.55112	0.53784	0.54073	0.52025	0.57948	0.55478	0.55805	0.49023	0.48988	0.51398	0.51225	0	0.54143	0.51262	0.51011	0.57652	0.5509	0.48841	0.55422	0.55381	0.55509
SD57	0.57666	0.61273	0.44826	0.59085	0.56406	0.60513	0.49442	0.57846	0.44778	0.55217	0.56609	0.30893	0.54338	0.56844	0.61626	0.61192	0.56459	0.56199	0.61155	0.56039	0.61526	0.61793	0.56537	0.56513	0.53665	0.52963	0.52321	0.52028	0.5098	0.40339	0.54177	0.55301	0.58842	0.491	0.49142	0.50188	0.50126	0.49266	0.49623	0.54143	0	0.49561	0.49651	0.56009	0.57539	0.4545	0.5775	0.57642	0.57842
SD58	0.53426	0.57316	0.44361	0.51018	0.5046	0.58262	0.13788	0.55677	0.44329	0.52008	0.52347	0.50464	0.52103	0.51072	0.59238	0.58849	0.54349	0.54051	0.58847	0.53931	0.59308	0.59591	0.54182	0.54213	0.46555	0.46487	0.45827	0.45396	0.45847	0.47602	0.47076	0.46758	0.56212	0.4913	0.49367	0.22713	0.22029	0.13719	0.15761	0.51262	0.49561	0	0.14264	0.53315	0.52709	0.39888	0.52848	0.52556	0.52881
SD59	0.53051	0.57163	0.44546	0.50786	0.50588	0.58299	0.14912	0.55707	0.44546	0.52247	0.52266	0.50323	0.52434	0.51069	0.59234	0.58838	0.54215	0.53898	0.58847	0.53804	0.59288	0.59535	0.53999	0.54091	0.45693	0.46514	0.45007	0.45809	0.45786	0.4746	0.46968	0.46165	0.56232	0.49324	0.49555	0.24385	0.23636	0.13191	0.128	0.51011	0.49651	0.14264	0	0.53134	0.52361	0.39802	0.52616	0.52268	0.52643
SD60	0.56701	0.60996	0.55581	0.58387	0.55122	0.61003	0.53152	0.57856	0.55435	0.55349	0.5914	0.55619	0.57073	0.55454	0.61549	0.61311	0.56599	0.56286	0.61193	0.5646	0.61595	0.61932	0.56617	0.56639	0.5637	0.55956	0.56162	0.55593	0.54896	0.5299	0.55121	0.5688	0.56897	0.56935	0.57075	0.5429	0.54315	0.53234	0.53234	0.57652	0.56009	0.53315	0.53134	0	0.55027	0.50695	0.55254	0.55164	0.55309
SD61	0.57096	0.56762	0.56526	0.53395	0.42564	0.62689	0.52551	0.57367	0.5633	0.54293	0.57171	0.57954	0.56128	0.42437	0.58723	0.5847	0.57626	0.57355	0.58357	0.57226	0.59031	0.59086	0.57684	0.57778	0.54208	0.5437	0.52313	0.53649	0.54324	0.53714	0.5611	0.54076	0.606	0.57903	0.58087	0.54009	0.53986	0.52011	0.51945	0.5509	0.57539	0.52709	0.52361	0.55027	0	0.50295	0.12675	0.13424	0.12795
SD62	0.48544	0.55966	0.40647	0.50729	0.46701	0.55733	0.3927	0.50536	0.40743	0.43852	0.47873	0.45207	0.47759	0.47703	0.54055	0.53758	0.47219	0.46971	0.53625	0.46218	0.54067	0.5423	0.47014	0.47046	0.44599	0.44869	0.44485	0.44154	0.44401	0.46378	0.46525	0.48763	0.5299	0.46816	0.46301	0.40579	0.40781	0.39597	0.39588	0.48841	0.4545	0.39888	0.39802	0.50695	0.50295	0	0.50258	0.5018	0.5038
SD63	0.57217	0.56827	0.56729	0.5337	0.42335	0.62926	0.52726	0.57417	0.56529	0.54254	0.57203	0.58156	0.56434	0.42402	0.58791	0.58588	0.5776	0.57453	0.58462	0.57289	0.59062	0.59166	0.57797	0.5785	0.54245	0.54443	0.5242	0.53695	0.54386	0.53838	0.5622	0.54426	0.60787	0.58178	0.58276	0.54268	0.54262	0.52306	0.52173	0.55422	0.5775	0.52848	0.52616	0.55254	0.12675	0.50258	0	0.12294	0.11755
SD64	0.57037	0.56718	0.56565	0.53353	0.42449	0.62856	0.52441	0.57386	0.56392	0.542	0.57161	0.58029	0.56371	0.42351	0.58657	0.58436	0.5768	0.5738	0.5831	0.57205	0.58937	0.59005	0.57698	0.57762	0.54167	0.54441	0.52391	0.53612	0.54358	0.53732	0.56161	0.54337	0.60683	0.58051	0.58217	0.54031	0.5403	0.51968	0.51914	0.55381	0.57642	0.52556	0.52268	0.55164	0.13424	0.5018	0.12294	0	0.1262
SD65	0.57202	0.56823	0.56801	0.53415	0.42505	0.62939	0.52743	0.57428	0.56615	0.54359	0.57241	0.58119	0.56501	0.42489	0.58802	0.58592	0.57742	0.57393	0.58473	0.5734	0.59096	0.59177	0.57784	0.57812	0.54256	0.54499	0.52454	0.53752	0.54512	0.53864	0.56283	0.54531	0.60835	0.5815	0.58328	0.54312	0.54318	0.52319	0.52163	0.55509	0.57842	0.52881	0.52643	0.55309	0.12795	0.5038	0.11755	0.1262	0
SD66	0.57259	0.56848	0.56718	0.53449	0.42553	0.62884	0.52678	0.57452	0.5652	0.54305	0.57283	0.58152	0.56483	0.4245	0.5882	0.5861	0.57777	0.57449	0.58566	0.57343	0.59107	0.59179	0.57773	0.57815	0.54291	0.54576	0.52474	0.53787	0.54391	0.53795	0.56236	0.54435	0.60873	0.58193	0.583	0.54221	0.54218	0.52217	0.52092	0.55466	0.5775	0.5285	0.52604	0.55295	0.1307	0.50281	0.11722	0.1219	0.11937
SD67	0.57092	0.56674	0.56526	0.53366	0.4236	0.62715	0.52527	0.57409	0.56382	0.54107	0.57071	0.57991	0.56352	0.42437	0.586	0.58381	0.57629	0.57355	0.58254	0.57146	0.58897	0.58913	0.57653	0.57717	0.54028	0.54325	0.52266	0.53504	0.54275	0.53754	0.56053	0.5431	0.60755	0.57974	0.5812	0.54107	0.54094	0.52081	0.51945	0.55352	0.57559	0.52622	0.52453	0.55195	0.13645	0.50062	0.12412	0.12923	0.12442
SD68	0.6041	0.63011	0.54099	0.58272	0.58187	0.57565	0.54771	0.56777	0.54057	0.56293	0.57496	0.58044	0.56302	0.5869	0.57926	0.57839	0.56304	0.56047	0.57667	0.56112	0.57875	0.58394	0.56417	0.56428	0.57717	0.57213	0.56997	0.56697	0.57579	0.58458	0.55854	0.56436	0.57976	0.58175	0.58116	0.55266	0.55258	0.54967	0.54786	0.53963	0.5879	0.55043	0.54731	0.53406	0.53652	0.51436	0.53682	0.53687	0.5384
SD70	0.57636	0.5478	0.55868	0.54202	0.4487	0.62663	0.52725	0.56256	0.55739	0.54449	0.58421	0.5749	0.57306	0.45002	0.59727	0.59554	0.57361	0.57037	0.59292	0.57122	0.5963	0.60127	0.57562	0.57534	0.56128	0.55797	0.54173	0.5526	0.55517	0.54307	0.55854	0.54755	0.59756	0.56462	0.56695	0.53865	0.53928	0.52538	0.52436	0.55309	0.56542	0.5293	0.52911	0.53196	0.39269	0.50855	0.39086	0.39222	0.39222
SD73	0.57102	0.56718	0.56435	0.53365	0.42598	0.62655	0.52458	0.57297	0.56289	0.54116	0.56998	0.5799	0.56215	0.42495	0.58625	0.58367	0.57583	0.57261	0.5834	0.57169	0.58967	0.59018	0.57623	0.57687	0.54111	0.54389	0.5235	0.53548	0.54218	0.53736	0.55998	0.54098	0.60527	0.57867	0.58056	0.54055	0.53995	0.52056	0.51853	0.55133	0.57695	0.52628	0.52372	0.55104	0.13584	0.50162	0.12468	0.13429	0.12819
SD74	0.57642	0.54659	0.5606	0.54229	0.44872	0.62747	0.52668	0.56313	0.55908	0.54466	0.58422	0.57491	0.57289	0.4493	0.59598	0.59451	0.57433	0.57107	0.59192	0.57181	0.59488	0.59997	0.57586	0.57621	0.56021	0.55609	0.54078	0.55282	0.5548	0.54347	0.55705	0.54735	0.59718	0.56555	0.56748	0.53767	0.53844	0.52554	0.52348	0.55512	0.56691	0.52956	0.52876	0.53135	0.39164	0.50954	0.39048	0.39058	0.39188
SD76	0.5764	0.54782	0.56062	0.5425	0.44823	0.6273	0.52678	0.5641	0.5589	0.54497	0.58461	0.57504	0.57307	0.4489	0.59622	0.59445	0.57506	0.57209	0.59168	0.57254	0.59508	0.59955	0.57683	0.57716	0.56066	0.55643	0.54111	0.5537	0.55544	0.54368	0.55787	0.54675	0.59763	0.56596	0.56708	0.53817	0.53832	0.52512	0.52423	0.55475	0.56617	0.52941	0.52824	0.53178	0.39183	0.50939	0.38957	0.3911	0.39198
SD77	0.5775	0.54826	0.5601	0.54267	0.44948	0.62807	0.52646	0.56408	0.55872	0.54543	0.58448	0.57515	0.57389	0.45003	0.597	0.59466	0.57482	0.57176	0.59231	0.57305	0.59606	0.60019	0.57698	0.57658	0.56048	0.55636	0.54109	0.55337	0.55571	0.54375	0.55752	0.54721	0.59725	0.56576	0.56815	0.53777	0.53858	0.52445	0.52333	0.55532	0.56646	0.52927	0.52766	0.53192	0.39199	0.51041	0.39068	0.39116	0.3923
SD78	0.577	0.54841	0.56111	0.54324	0.4498	0.62727	0.52742	0.56355	0.55957	0.54638	0.58477	0.57532	0.57355	0.45019	0.5967	0.59486	0.57483	0.57164	0.59227	0.57284	0.59622	0.60089	0.57681	0.57688	0.56087	0.55719	0.54192	0.55341	0.55627	0.54447	0.55776	0.54773	0.59798	0.56664	0.56883	0.53851	0.53873	0.52572	0.52436	0.55423	0.56701	0.52904	0.52856	0.5317	0.39048	0.51097	0.38985	0.39034	0.39144
SD79	0.57787	0.54756	0.56001	0.54257	0.44874	0.62793	0.5268	0.56388	0.55908	0.54569	0.5845	0.57464	0.57402	0.44865	0.59651	0.59474	0.5753	0.57249	0.59267	0.57354	0.59563	0.6004	0.57731	0.57731	0.56129	0.55636	0.54139	0.55379	0.55587	0.54385	0.55793	0.54693	0.59761	0.56571	0.56737	0.53831	0.53842	0.52491	0.52413	0.55464	0.56664	0.52953	0.52838	0.5319	0.39047	0.51073	0.38905	0.3909	0.39071
SD80	0.57756	0.54828	0.56101	0.5429	0.44973	0.62728	0.52726	0.56424	0.55947	0.5459	0.58492	0.57511	0.5732	0.45	0.5966	0.59436	0.57583	0.57249	0.59216	0.57387	0.59595	0.60023	0.57746	0.57702	0.56089	0.55714	0.54202	0.55434	0.55582	0.54371	0.5585	0.547	0.59678	0.56584	0.56826	0.53798	0.5391	0.52522	0.52454	0.55516	0.567	0.53001	0.52848	0.53185	0.3918	0.51098	0.39058	0.3912	0.39278
SD81	0.57692	0.54786	0.56013	0.54309	0.44931	0.627	0.52678	0.56435	0.55876	0.54539	0.58465	0.57462	0.57287	0.44935	0.59613	0.59412	0.57506	0.57183	0.59166	0.573	0.5952	0.59968	0.57696	0.57685	0.56075	0.55666	0.54155	0.55296	0.55569	0.54312	0.55832	0.5471	0.59695	0.56598	0.56746	0.53784	0.53867	0.52411	0.52345	0.55484	0.56615	0.52888	0.52785	0.53161	0.39092	0.51013	0.38986	0.39084	0.3924
SD82	0.5776	0.54843	0.56084	0.54256	0.44969	0.62748	0.52689	0.5642	0.55889	0.54659	0.58562	0.5754	0.57299	0.4492	0.59735	0.59544	0.57512	0.57177	0.59251	0.57328	0.5963	0.60077	0.5771	0.57695	0.56155	0.55769	0.54187	0.55446	0.55584	0.54377	0.55822	0.54773	0.59826	0.56543	0.56776	0.5387	0.53904	0.52531	0.52475	0.55458	0.56589	0.53002	0.52856	0.53184	0.3911	0.51146	0.39024	0.39128	0.3917
SD83	0.57653	0.54807	0.55972	0.54157	0.44965	0.62716	0.52613	0.56365	0.55783	0.54543	0.58455	0.57376	0.57216	0.4489	0.59609	0.59412	0.57471	0.57125	0.59198	0.57343	0.5951	0.59968	0.57665	0.57656	0.55971	0.55606	0.53968	0.55243	0.55489	0.54273	0.55784	0.54696	0.5964	0.56407	0.5667	0.53715	0.53816	0.52399	0.52326	0.5536	0.56577	0.52848	0.52722	0.53104	0.39128	0.51043	0.39061	0.39207	0.39139
SD84	0.57732	0.54828	0.55983	0.54187	0.44931	0.62763	0.5268	0.5644	0.55831	0.54599	0.58444	0.57385	0.57274	0.44932	0.59692	0.59483	0.57508	0.57207	0.59233	0.57318	0.59589	0.60078	0.57694	0.57722	0.56079	0.55693	0.54102	0.55358	0.55566	0.54294	0.55798	0.54705	0.59746	0.56522	0.56755	0.53843	0.53879	0.52452	0.52389	0.55482	0.56595	0.52898	0.52816	0.53157	0.39112	0.51066	0.39081	0.39097	0.39191
SD85	0.53777	0.59924	0.43144	0.52924	0.52754	0.53151	0.43086	0.57724	0.43327	0.518	0.51062	0.52152	0.48514	0.53244	0.60481	0.60102	0.5581	0.55482	0.60034	0.55383	0.60499	0.60703	0.55858	0.55849	0.50067	0.49978	0.501	0.49343	0.45894	0.49874	0.43942	0.45102	0.56293	0.49961	0.50095	0.40576	0.40408	0.42559	0.42398	0.48231	0.50976	0.43246	0.42425	0.54489	0.55624	0.44414	0.56188	0.56095	0.56217
SD86	0.45082	0.56938	0.58294	0.54532	0.55016	0.62137	0.56312	0.59092	0.58252	0.42272	0.56381	0.60059	0.55582	0.55234	0.52314	0.52234	0.58988	0.58638	0.52066	0.58744	0.52591	0.52667	0.58783	0.58783	0.57776	0.57943	0.57279	0.56951	0.58793	0.5894	0.58297	0.55141	0.5668	0.56792	0.57004	0.57239	0.57183	0.56356	0.56525	0.56931	0.59572	0.56451	0.56476	0.58781	0.57319	0.51446	0.57407	0.57283	0.57435
SD87	0.57004	0.59991	0.53091	0.56993	0.55218	0.57453	0.5312	0.58375	0.53086	0.55469	0.57376	0.56688	0.5442	0.55693	0.57106	0.56832	0.57067	0.56793	0.56778	0.56815	0.57249	0.57219	0.57138	0.57247	0.52289	0.5185	0.51863	0.54897	0.55865	0.56824	0.56656	0.57361	0.59409	0.57746	0.57654	0.54595	0.5467	0.53568	0.53511	0.5579	0.56952	0.53502	0.53523	0.5823	0.58732	0.48097	0.58731	0.58755	0.5877
SD88	0.50539	0.57976	0.6052	0.58221	0.58582	0.59763	0.59082	0.63014	0.60461	0.52804	0.55506	0.60927	0.57435	0.58847	0.53804	0.53827	0.6179	0.6152	0.53541	0.61398	0.54052	0.5407	0.61547	0.61586	0.60858	0.61166	0.61226	0.58848	0.6174	0.60317	0.61601	0.59211	0.56233	0.6133	0.61531	0.59674	0.59639	0.59247	0.59384	0.59395	0.61007	0.5895	0.59332	0.59379	0.60873	0.53892	0.60861	0.60776	0.60968
SD89	0.47593	0.57746	0.49126	0.51956	0.49967	0.5856	0.41893	0.55159	0.49038	0.46481	0.53489	0.51461	0.48657	0.50532	0.57722	0.57473	0.54526	0.54225	0.57338	0.54009	0.57877	0.57959	0.54589	0.54593	0.50838	0.50095	0.50882	0.48271	0.48659	0.48341	0.47248	0.50208	0.54405	0.49437	0.49496	0.43413	0.43306	0.41749	0.41894	0.52563	0.50586	0.41925	0.42293	0.5194	0.54189	0.42115	0.54425	0.5417	0.54446
SD90	0.47496	0.57557	0.49201	0.51794	0.49911	0.58545	0.42035	0.55058	0.49067	0.46604	0.5333	0.51623	0.48618	0.50303	0.57522	0.57267	0.54465	0.54159	0.57192	0.54028	0.57763	0.57806	0.54542	0.54486	0.5075	0.501	0.50805	0.48266	0.48844	0.48377	0.47289	0.50223	0.54384	0.49501	0.4968	0.43641	0.43262	0.41897	0.42046	0.52355	0.50586	0.42003	0.42392	0.51839	0.53872	0.42434	0.5413	0.53897	0.54181
SD91	0.47654	0.57845	0.49399	0.51961	0.50172	0.5877	0.42117	0.55341	0.49304	0.46922	0.53664	0.51719	0.48822	0.50517	0.57841	0.57616	0.54712	0.5436	0.57504	0.54337	0.58111	0.58121	0.54763	0.54691	0.50997	0.50166	0.51005	0.48334	0.49033	0.48474	0.47396	0.50369	0.5461	0.49614	0.49803	0.43693	0.4342	0.419	0.42157	0.52551	0.50689	0.42016	0.42371	0.52025	0.54257	0.42604	0.54492	0.54259	0.54555
SD92	0.47594	0.57732	0.49272	0.51932	0.50146	0.5868	0.42061	0.55289	0.4919	0.46796	0.53654	0.51767	0.48734	0.50526	0.57851	0.57523	0.54541	0.54245	0.57472	0.54221	0.58113	0.58105	0.54641	0.54578	0.50951	0.50152	0.50974	0.48401	0.4899	0.48483	0.47306	0.5032	0.54622	0.4961	0.49812	0.43718	0.43439	0.41887	0.42186	0.52518	0.50672	0.42038	0.42411	0.52009	0.54233	0.42489	0.54498	0.54276	0.54579
SD93	0.47641	0.57823	0.49235	0.51929	0.50003	0.5867	0.41932	0.55233	0.49144	0.46759	0.53503	0.51601	0.48733	0.50502	0.57812	0.57541	0.54549	0.54218	0.5748	0.54075	0.58061	0.58038	0.54624	0.5461	0.50863	0.50141	0.5097	0.48337	0.48867	0.4844	0.47307	0.50243	0.54589	0.49591	0.4966	0.43565	0.43274	0.41803	0.41964	0.52532	0.50578	0.41864	0.42347	0.52023	0.54227	0.42305	0.54415	0.5427	0.54513
SD94	0.54765	0.56446	0.55128	0.54768	0.41468	0.62022	0.50489	0.57246	0.54978	0.54704	0.55483	0.58457	0.54123	0.41393	0.58484	0.58312	0.55916	0.55549	0.58255	0.55579	0.58596	0.5902	0.56091	0.56082	0.51686	0.51853	0.50983	0.53036	0.52579	0.54618	0.52379	0.56494	0.57968	0.55162	0.55444	0.52323	0.52293	0.50553	0.50231	0.56673	0.57912	0.50969	0.50375	0.50193	0.38985	0.48844	0.38931	0.38938	0.39074
SD95	0.54916	0.6051	0.5275	0.5516	0.5433	0.62063	0.52547	0.58133	0.52535	0.55196	0.55444	0.51978	0.5384	0.54734	0.5914	0.58707	0.57962	0.57616	0.58781	0.57639	0.59441	0.59489	0.57924	0.57962	0.49142	0.49374	0.48903	0.51253	0.49251	0.50094	0.52051	0.56915	0.58896	0.51814	0.51899	0.52515	0.52485	0.5273	0.52462	0.55799	0.52897	0.52626	0.52549	0.58559	0.55939	0.46736	0.56001	0.55886	0.56074
SD96	0.53172	0.61859	0.45392	0.57818	0.52954	0.60077	0.48364	0.57739	0.45479	0.53161	0.53703	0.49641	0.51215	0.53371	0.58796	0.58521	0.55561	0.55316	0.58451	0.55162	0.58885	0.59054	0.55368	0.55405	0.49845	0.50127	0.49384	0.51864	0.51822	0.51556	0.52869	0.54442	0.57309	0.47662	0.47611	0.48643	0.48634	0.48703	0.48755	0.54032	0.50222	0.48703	0.48494	0.58034	0.55517	0.42047	0.55626	0.55578	0.55783
SD97	0.53434	0.61018	0.45035	0.56304	0.51315	0.59341	0.461	0.57717	0.45224	0.51956	0.5384	0.51053	0.50654	0.51661	0.58349	0.58063	0.55021	0.54739	0.57873	0.54692	0.58161	0.58582	0.54873	0.54875	0.48591	0.48763	0.47691	0.48691	0.50542	0.50729	0.51103	0.53669	0.55925	0.47408	0.47405	0.47397	0.47442	0.46393	0.46717	0.53391	0.50095	0.46516	0.46477	0.56656	0.54132	0.42876	0.54264	0.54185	0.54372
SD98	0.58047	0.53464	0.50993	0.56958	0.56113	0.52266	0.51326	0.56434	0.50934	0.54089	0.51099	0.57202	0.52981	0.56606	0.57946	0.57784	0.5496	0.54717	0.57619	0.54763	0.58002	0.58084	0.55075	0.5517	0.56099	0.55438	0.55981	0.55005	0.54725	0.55043	0.51446	0.50427	0.48582	0.54656	0.55029	0.50398	0.50334	0.51312	0.5132	0.53583	0.56269	0.51594	0.51443	0.57939	0.59009	0.50645	0.59446	0.59287	0.59461
SD99	0.5836	0.54858	0.51915	0.5613	0.57934	0.52466	0.5167	0.56241	0.51852	0.56683	0.52012	0.57944	0.52151	0.58576	0.58867	0.58681	0.55148	0.54892	0.58551	0.54875	0.58898	0.5902	0.55293	0.55279	0.55707	0.55111	0.55887	0.54154	0.54084	0.54019	0.52197	0.5517	0.53166	0.56269	0.56294	0.50596	0.50575	0.51765	0.5159	0.54053	0.57068	0.52031	0.51892	0.58291	0.60178	0.51153	0.60505	0.60407	0.60514
SD100	0.56436	0.55366	0.49921	0.56504	0.52864	0.54204	0.52377	0.55648	0.49809	0.53995	0.54461	0.5241	0.51618	0.53453	0.57376	0.57201	0.53096	0.52875	0.57025	0.52736	0.57587	0.57533	0.5283	0.52851	0.53198	0.53372	0.53086	0.52903	0.52512	0.49277	0.51646	0.53473	0.54416	0.53093	0.52983	0.51456	0.51405	0.52535	0.52634	0.54801	0.50734	0.52733	0.5281	0.55917	0.56561	0.47716	0.56694	0.56647	0.56694
SD101	0.5368	0.51875	0.5384	0.50155	0.35774	0.61084	0.49715	0.55755	0.53715	0.52313	0.54274	0.55731	0.54665	0.3643	0.58402	0.58246	0.54114	0.53688	0.58093	0.53589	0.58353	0.58671	0.54161	0.54215	0.53277	0.53494	0.52042	0.51995	0.52734	0.51384	0.52334	0.55302	0.5778	0.5411	0.54211	0.51169	0.51133	0.49616	0.49406	0.56522	0.56739	0.49999	0.4978	0.52796	0.45526	0.47442	0.45284	0.45214	0.45424
SD102	0.53695	0.51636	0.54042	0.49983	0.35847	0.6116	0.49861	0.55931	0.53872	0.52333	0.54261	0.55682	0.5485	0.36138	0.58327	0.58205	0.54357	0.53982	0.57998	0.53899	0.58226	0.58545	0.54459	0.54501	0.53269	0.53445	0.51948	0.51994	0.52858	0.51294	0.52566	0.55528	0.57751	0.542	0.54338	0.51177	0.51263	0.49676	0.49602	0.56839	0.56722	0.50251	0.49929	0.52636	0.45225	0.47314	0.45092	0.44942	0.45159
SD103	0.64021	0.51135	0.60214	0.59886	0.62128	0.52189	0.61796	0.59979	0.60125	0.61306	0.60278	0.62295	0.60842	0.62561	0.60597	0.60418	0.62604	0.62321	0.60429	0.62264	0.60566	0.60626	0.62695	0.62768	0.62223	0.62575	0.62573	0.63176	0.61981	0.63278	0.6298	0.58784	0.499	0.62451	0.62575	0.61686	0.61718	0.61822	0.6174	0.58182	0.62314	0.62004	0.61783	0.59668	0.63179	0.58273	0.63273	0.63265	0.63251
SD104	0.55808	0.58783	0.5773	0.56081	0.59087	0.59731	0.54589	0.56529	0.57688	0.60009	0.58607	0.5876	0.57263	0.59576	0.60573	0.60266	0.57016	0.56667	0.60306	0.56641	0.60437	0.60713	0.57069	0.57152	0.56495	0.57398	0.57169	0.5821	0.55719	0.53944	0.58344	0.57987	0.55405	0.59861	0.59723	0.54387	0.54433	0.54662	0.54364	0.58871	0.57448	0.54688	0.5449	0.55504	0.60921	0.53979	0.61026	0.6089	0.6113
SD105	0.55203	0.58916	0.57129	0.56222	0.58339	0.59734	0.54233	0.56059	0.57096	0.59273	0.58843	0.58214	0.56689	0.58785	0.60028	0.59693	0.56214	0.55906	0.59803	0.55845	0.59955	0.60206	0.56293	0.56397	0.55594	0.56657	0.56149	0.57733	0.55065	0.53532	0.58151	0.57647	0.54909	0.59368	0.59233	0.54091	0.54181	0.54444	0.54129	0.58544	0.57167	0.54507	0.54157	0.54721	0.60156	0.53208	0.60309	0.60147	0.60288
SD106	0.50976	0.58465	0.4356	0.54073	0.52445	0.57496	0.42935	0.5434	0.4368	0.50044	0.48928	0.48085	0.49724	0.53232	0.57742	0.5744	0.53837	0.53508	0.57374	0.5312	0.57923	0.57992	0.53615	0.53652	0.47165	0.46719	0.47754	0.47555	0.49661	0.48582	0.4828	0.51556	0.5525	0.48341	0.47876	0.43985	0.44229	0.43789	0.43797	0.51605	0.47787	0.43302	0.43922	0.54535	0.54264	0.3574	0.54319	0.5424	0.54359
SD107	0.5543	0.57103	0.53583	0.51447	0.44768	0.57995	0.53133	0.56134	0.53637	0.54591	0.55553	0.56327	0.52516	0.45154	0.59236	0.59101	0.54426	0.54136	0.58916	0.54051	0.59261	0.59469	0.54435	0.54458	0.53053	0.53062	0.53903	0.53488	0.50704	0.53799	0.48574	0.52679	0.57146	0.55022	0.55008	0.51761	0.51789	0.52733	0.52475	0.55044	0.57713	0.53218	0.52854	0.57057	0.50477	0.49452	0.50372	0.50422	0.50603
SD108	0.47436	0.57644	0.49089	0.51805	0.49963	0.58531	0.42052	0.55119	0.49024	0.46439	0.53376	0.51551	0.48583	0.50531	0.5769	0.57408	0.5455	0.54179	0.57317	0.53942	0.5792	0.57952	0.54543	0.54501	0.50801	0.49972	0.50896	0.48309	0.48694	0.48381	0.47096	0.50275	0.54646	0.496	0.49559	0.43458	0.4331	0.41857	0.41857	0.52492	0.50514	0.42026	0.42519	0.52024	0.54238	0.42002	0.54398	0.54236	0.54531
SD110	0.56675	0.59961	0.54339	0.56727	0.53241	0.58752	0.5341	0.46547	0.54278	0.54392	0.57316	0.55893	0.54139	0.53729	0.58105	0.57754	0.13584	0.14672	0.57717	0.14878	0.58202	0.58234	0.13612	0.13944	0.54903	0.55718	0.55421	0.53069	0.54199	0.55111	0.52792	0.56868	0.57167	0.55323	0.55302	0.53121	0.53227	0.53916	0.53984	0.56056	0.56365	0.54055	0.53972	0.56504	0.57422	0.46576	0.57377	0.57381	0.57456
SD115	0.55638	0.58816	0.49799	0.54459	0.50271	0.58837	0.49779	0.52583	0.49687	0.52291	0.55475	0.53688	0.51808	0.50738	0.59446	0.59178	0.44293	0.4421	0.59105	0.44388	0.59666	0.59706	0.44006	0.44049	0.50627	0.50905	0.50557	0.49796	0.51899	0.52511	0.486	0.55898	0.56243	0.50877	0.50877	0.50793	0.50731	0.50285	0.50381	0.56095	0.53573	0.49935	0.50214	0.52769	0.54978	0.44445	0.54975	0.54896	0.55062
SD116	0.56082	0.61835	0.50415	0.57455	0.54118	0.60014	0.4998	0.53774	0.50359	0.54393	0.54227	0.52596	0.54705	0.54663	0.59167	0.58806	0.45962	0.46042	0.58777	0.46064	0.59218	0.59294	0.45782	0.45818	0.49721	0.50358	0.49943	0.50508	0.52333	0.5191	0.52863	0.57382	0.59754	0.52707	0.52675	0.50942	0.50959	0.50376	0.50519	0.55905	0.53366	0.5034	0.50388	0.53757	0.55101	0.44138	0.55185	0.55053	0.55182
SD117	0.57184	0.60986	0.52028	0.55708	0.53124	0.59099	0.52203	0.52225	0.52072	0.53977	0.56236	0.55099	0.51963	0.5353	0.59838	0.59534	0.3996	0.39842	0.59515	0.40216	0.60005	0.60059	0.39772	0.39724	0.54887	0.55049	0.5449	0.52668	0.5403	0.53594	0.52019	0.55801	0.56974	0.53687	0.53689	0.52026	0.51998	0.52614	0.52761	0.54955	0.54461	0.52626	0.52529	0.5292	0.56833	0.46682	0.57015	0.56944	0.57004
SD118	0.57228	0.616	0.4978	0.55895	0.53638	0.58715	0.50029	0.52772	0.49833	0.54806	0.54317	0.53135	0.53054	0.54078	0.59543	0.59216	0.41057	0.40986	0.59205	0.41174	0.59706	0.59745	0.40849	0.40787	0.53008	0.53231	0.52163	0.50725	0.52006	0.51366	0.53018	0.55103	0.5804	0.55	0.5503	0.49794	0.49808	0.50498	0.50583	0.5261	0.52499	0.50485	0.50369	0.55327	0.56202	0.44706	0.56316	0.56178	0.56338
SD119	0.53197	0.61566	0.45366	0.5575	0.56744	0.58438	0.46477	0.58626	0.45304	0.54463	0.50632	0.51756	0.5169	0.5727	0.60222	0.59884	0.58781	0.58519	0.59812	0.58393	0.60449	0.60412	0.58649	0.58623	0.49034	0.48409	0.49826	0.50641	0.52881	0.52196	0.50537	0.52224	0.57341	0.49491	0.49452	0.47259	0.47096	0.46933	0.46995	0.52924	0.50488	0.46339	0.46854	0.57941	0.58181	0.44565	0.58446	0.58346	0.585
SD120	0.554	0.61016	0.46695	0.57469	0.56184	0.57527	0.47859	0.57817	0.46622	0.54454	0.53136	0.52712	0.51913	0.5668	0.59827	0.59448	0.57921	0.57681	0.5933	0.57525	0.59968	0.60039	0.57767	0.57818	0.48777	0.48348	0.50227	0.51666	0.52624	0.52846	0.49557	0.5381	0.57443	0.50559	0.50575	0.48655	0.48559	0.4855	0.48613	0.53852	0.51338	0.48045	0.48348	0.58828	0.58512	0.4505	0.58769	0.58782	0.58879
SD121	0.56206	0.58409	0.60315	0.59317	0.5768	0.57899	0.59337	0.6038	0.60015	0.51584	0.59609	0.61496	0.54911	0.57906	0.14339	0.15513	0.58362	0.58081	0.15837	0.58218	0.11722	0.13742	0.58194	0.5826	0.5979	0.59892	0.59303	0.59499	0.61597	0.60945	0.61011	0.59212	0.57441	0.60711	0.6094	0.60091	0.60102	0.59611	0.59415	0.58485	0.6159	0.59344	0.59327	0.61676	0.59054	0.5426	0.59178	0.58989	0.5918
SD122	0.56189	0.58477	0.60356	0.59333	0.57701	0.57832	0.59342	0.60318	0.6	0.51605	0.59699	0.61502	0.54866	0.57896	0.14361	0.15419	0.58372	0.58067	0.15656	0.58217	0.11342	0.13598	0.58156	0.583	0.59799	0.59876	0.59255	0.59534	0.61668	0.60864	0.61002	0.59123	0.57462	0.60636	0.60873	0.60058	0.60055	0.59561	0.59405	0.58497	0.61577	0.59292	0.59285	0.61683	0.59096	0.54315	0.59168	0.59024	0.59149
SD123	0.5499	0.61428	0.46089	0.56671	0.55605	0.5728	0.48325	0.58105	0.45993	0.53928	0.52517	0.52725	0.49554	0.56084	0.5966	0.59314	0.57447	0.57154	0.59306	0.57096	0.59882	0.59921	0.57331	0.57318	0.49173	0.49669	0.49855	0.5179	0.52654	0.53087	0.48252	0.53041	0.56429	0.50616	0.50603	0.49271	0.49226	0.48476	0.48614	0.53444	0.50665	0.48287	0.48365	0.59135	0.57557	0.44558	0.5773	0.57743	0.57809
SD124	0.5388	0.61677	0.47191	0.56663	0.56292	0.59052	0.49592	0.59285	0.47131	0.53792	0.52733	0.54063	0.51404	0.56794	0.59803	0.59454	0.58787	0.58438	0.59441	0.58369	0.60014	0.60041	0.58605	0.58595	0.47663	0.47618	0.48133	0.52423	0.5367	0.5486	0.50335	0.54522	0.58681	0.51964	0.51893	0.50333	0.50284	0.50118	0.50085	0.5465	0.52948	0.49703	0.50017	0.58013	0.57787	0.4492	0.57896	0.57841	0.57999
SD125	0.56068	0.6067	0.44655	0.55081	0.5521	0.5652	0.4718	0.57966	0.44589	0.53258	0.52089	0.5181	0.49782	0.55785	0.58933	0.58713	0.57673	0.57339	0.58583	0.57153	0.59162	0.59167	0.57487	0.57507	0.48835	0.49117	0.50014	0.51973	0.5292	0.52817	0.48511	0.51514	0.56997	0.5034	0.50136	0.48267	0.48221	0.47332	0.47388	0.51978	0.50543	0.47184	0.47299	0.59035	0.57075	0.44187	0.57323	0.57276	0.57407
SD126	0.59329	0.56329	0.55972	0.56675	0.55216	0.56641	0.55333	0.52176	0.55861	0.55099	0.54031	0.57147	0.55882	0.55602	0.57204	0.56921	0.41811	0.41984	0.56888	0.42189	0.57138	0.57357	0.41531	0.41631	0.55714	0.55764	0.56132	0.54909	0.55482	0.56679	0.55561	0.53801	0.55982	0.58331	0.58533	0.55118	0.55177	0.5554	0.55384	0.56648	0.56966	0.55604	0.55462	0.59073	0.58676	0.51048	0.58804	0.5866	0.58796
SD127	0.53374	0.58656	0.46875	0.50046	0.50412	0.5386	0.46546	0.56679	0.46679	0.53184	0.5454	0.54213	0.44804	0.50838	0.59079	0.58799	0.53524	0.53194	0.58762	0.53129	0.59054	0.59315	0.53506	0.53617	0.51312	0.50702	0.51741	0.51177	0.46401	0.53014	0.44707	0.51659	0.53856	0.51074	0.5098	0.44821	0.44839	0.47	0.47011	0.49615	0.54602	0.47006	0.46971	0.55239	0.54582	0.45066	0.54773	0.54706	0.54919
SD129	0.56822	0.59931	0.5423	0.56643	0.53343	0.58599	0.53228	0.46521	0.54102	0.54542	0.57035	0.55945	0.5398	0.53693	0.57819	0.57513	0.13476	0.1478	0.57469	0.16874	0.58011	0.58045	0.12569	0.12366	0.54677	0.5569	0.55124	0.52807	0.54223	0.55068	0.52622	0.5667	0.57299	0.55098	0.55206	0.52988	0.53032	0.53688	0.53714	0.55866	0.56242	0.53816	0.53657	0.56464	0.57403	0.46732	0.57508	0.57458	0.57504
SD130	0.52932	0.60462	0.43978	0.53739	0.52466	0.57288	0.42947	0.53692	0.44082	0.53775	0.52805	0.47594	0.50763	0.52986	0.60292	0.59859	0.50645	0.50277	0.59924	0.50239	0.60268	0.60527	0.50358	0.50396	0.49516	0.50887	0.5011	0.50066	0.47864	0.45143	0.48814	0.48465	0.5659	0.5073	0.50677	0.41021	0.40995	0.43275	0.42803	0.50364	0.48857	0.43184	0.42571	0.53453	0.55331	0.41825	0.55648	0.55458	0.55613
SD134	0.5698	0.61747	0.45558	0.59414	0.56152	0.61296	0.48953	0.57205	0.45399	0.54465	0.57144	0.34219	0.53387	0.56458	0.60964	0.6053	0.54876	0.546	0.60517	0.54568	0.60897	0.61201	0.54974	0.54955	0.53175	0.52786	0.5195	0.52044	0.50253	0.4272	0.53657	0.55378	0.59276	0.50166	0.50191	0.49593	0.49448	0.49055	0.49403	0.54191	0.19742	0.49117	0.49403	0.55992	0.57211	0.44519	0.5753	0.57334	0.57566
SD135	0.50844	0.55875	0.5363	0.4923	0.4259	0.61383	0.48538	0.56009	0.5359	0.52045	0.5342	0.52634	0.53955	0.42437	0.59075	0.5876	0.55553	0.552	0.58706	0.5536	0.58973	0.593	0.55621	0.55715	0.48663	0.499	0.47992	0.51133	0.48916	0.50567	0.5322	0.52958	0.60432	0.54442	0.54493	0.49086	0.49051	0.48185	0.47855	0.52496	0.53968	0.48616	0.48209	0.55876	0.50315	0.45406	0.504	0.50284	0.50485
SD136	0.54073	0.5948	0.51254	0.56045	0.51637	0.60771	0.48497	0.54515	0.51286	0.52254	0.55694	0.5357	0.54519	0.52208	0.58084	0.57773	0.51979	0.51825	0.57722	0.51803	0.5838	0.58381	0.51697	0.51773	0.50927	0.51017	0.50429	0.45653	0.51568	0.5241	0.5075	0.53718	0.59462	0.53322	0.53539	0.50318	0.50367	0.4892	0.48868	0.56672	0.52636	0.48777	0.48785	0.5604	0.53775	0.44559	0.53727	0.53651	0.53779
SD142	0.54284	0.59337	0.51376	0.55789	0.51225	0.60836	0.48423	0.54715	0.5142	0.52184	0.55706	0.53863	0.54325	0.51837	0.58374	0.5811	0.52569	0.52332	0.57962	0.52133	0.58727	0.58695	0.52317	0.524	0.50186	0.50398	0.49823	0.45332	0.51353	0.52465	0.50298	0.53699	0.59568	0.53671	0.53733	0.50343	0.50445	0.48918	0.48832	0.56531	0.53054	0.48764	0.48842	0.5581	0.53332	0.4421	0.53321	0.53219	0.53319
SD143	0.52511	0.64975	0.56128	0.59436	0.60033	0.61363	0.54093	0.62299	0.56053	0.56	0.55439	0.57577	0.57722	0.60488	0.58699	0.58534	0.60018	0.59759	0.58336	0.59561	0.58838	0.58908	0.59803	0.5985	0.55283	0.55711	0.55403	0.52993	0.56655	0.57232	0.59146	0.60876	0.60079	0.58615	0.58745	0.55558	0.555	0.54411	0.54794	0.60503	0.5676	0.54252	0.54499	0.58764	0.6081	0.50076	0.60847	0.60803	0.60915
SD146	0.57843	0.57329	0.56887	0.60488	0.58211	0.60169	0.57072	0.54771	0.56663	0.5443	0.56583	0.55024	0.5663	0.58558	0.60793	0.6071	0.58547	0.58284	0.60569	0.58306	0.61273	0.61104	0.5851	0.58484	0.57097	0.57558	0.57747	0.59586	0.57447	0.56644	0.58245	0.55691	0.57699	0.47977	0.47945	0.57126	0.57118	0.57242	0.57282	0.58158	0.56416	0.57048	0.57259	0.59628	0.61061	0.53062	0.61224	0.61081	0.61276
SD148	0.52976	0.5326	0.56404	0.60442	0.57122	0.52989	0.55979	0.60489	0.56372	0.51679	0.5412	0.57475	0.55558	0.57605	0.5558	0.55406	0.60639	0.60378	0.55218	0.60222	0.5567	0.55845	0.60399	0.60458	0.58211	0.58174	0.58302	0.55665	0.59949	0.57054	0.59727	0.57006	0.59012	0.58492	0.58665	0.56528	0.56559	0.56204	0.56407	0.57556	0.57412	0.56125	0.56474	0.5945	0.59835	0.50988	0.59885	0.59828	0.5997
SD165	0.54627	0.60009	0.52845	0.54986	0.51936	0.58951	0.51652	0.55977	0.5279	0.53943	0.5775	0.55626	0.53775	0.52622	0.58309	0.58189	0.56001	0.55772	0.57988	0.55619	0.58543	0.58541	0.56103	0.56117	0.53889	0.5402	0.53607	0.52836	0.53352	0.55395	0.54596	0.55233	0.58072	0.53246	0.52964	0.52257	0.5227	0.5214	0.52101	0.54815	0.55002	0.51937	0.52271	0.55135	0.53322	0.47714	0.53288	0.53195	0.53355
SD166	0.56683	0.60701	0.47486	0.57577	0.534	0.61478	0.48838	0.53946	0.47354	0.52957	0.54584	0.49754	0.55252	0.5366	0.60334	0.60013	0.52193	0.52057	0.59963	0.51989	0.60526	0.60597	0.51974	0.52033	0.49527	0.50044	0.49882	0.50606	0.49345	0.4965	0.51268	0.56326	0.5911	0.52767	0.52873	0.49813	0.49919	0.49073	0.49331	0.54261	0.47702	0.4898	0.4928	0.51461	0.53891	0.42416	0.53902	0.538	0.54057
SD167	0.57344	0.5934	0.50282	0.56397	0.53591	0.60013	0.51042	0.57761	0.50262	0.54827	0.57287	0.51551	0.54266	0.53951	0.58434	0.58181	0.57685	0.57449	0.57989	0.57289	0.58489	0.58495	0.57486	0.57537	0.54064	0.54132	0.53578	0.5287	0.53422	0.52144	0.54308	0.54617	0.60935	0.48828	0.48854	0.51909	0.51913	0.51282	0.51469	0.53449	0.51493	0.51073	0.51383	0.57488	0.52775	0.47454	0.52887	0.52861	0.5299
SD168	0.54312	0.61315	0.41304	0.57069	0.53746	0.59119	0.46967	0.57444	0.41637	0.53277	0.54314	0.49813	0.50895	0.54168	0.58734	0.58518	0.54367	0.54157	0.58352	0.53919	0.59018	0.59004	0.54243	0.54225	0.50788	0.51687	0.51513	0.50654	0.51083	0.51611	0.49999	0.54298	0.56937	0.47278	0.47114	0.48217	0.48247	0.47428	0.47634	0.53715	0.49064	0.47463	0.4753	0.5872	0.56083	0.41241	0.56141	0.56093	0.56251
SD169	0.54157	0.60736	0.48985	0.54733	0.52935	0.61524	0.48285	0.56984	0.48876	0.52631	0.53998	0.5143	0.54885	0.53376	0.61457	0.61072	0.56082	0.55764	0.61051	0.55666	0.61594	0.61589	0.56089	0.56098	0.49121	0.48724	0.48447	0.47519	0.4594	0.49589	0.50639	0.54589	0.58102	0.50603	0.50649	0.48693	0.48655	0.48355	0.4868	0.53948	0.5061	0.48499	0.48596	0.51747	0.52727	0.43441	0.52873	0.52777	0.53005
SD170	0.52998	0.60744	0.49976	0.55484	0.52803	0.62273	0.49372	0.56639	0.49813	0.53092	0.53937	0.52476	0.54228	0.53214	0.61768	0.6125	0.56522	0.56089	0.61317	0.56002	0.61952	0.62	0.56486	0.56508	0.47635	0.47018	0.46562	0.49708	0.45912	0.51284	0.50223	0.55232	0.58016	0.50741	0.50779	0.49351	0.49385	0.49692	0.49651	0.54819	0.51915	0.49697	0.49656	0.52828	0.52679	0.44275	0.52743	0.52579	0.5283
SD171	0.52622	0.59543	0.50227	0.53971	0.52767	0.62275	0.49153	0.56304	0.50164	0.52804	0.54146	0.51028	0.54459	0.53228	0.60472	0.60012	0.56499	0.56116	0.60076	0.55977	0.60582	0.60784	0.56553	0.56537	0.44481	0.44842	0.44301	0.468	0.45498	0.48914	0.49041	0.53012	0.58069	0.5109	0.51232	0.48885	0.48918	0.48948	0.48976	0.54754	0.51601	0.49276	0.49067	0.55394	0.53051	0.4381	0.53098	0.53005	0.53265
SD172	0.5263	0.59378	0.49983	0.53929	0.52424	0.62194	0.4892	0.56155	0.49996	0.52619	0.53984	0.50661	0.54184	0.52989	0.60415	0.59915	0.56305	0.55982	0.59987	0.55714	0.60486	0.60719	0.56357	0.56355	0.44303	0.44751	0.44217	0.4706	0.45359	0.48518	0.49219	0.52786	0.57933	0.51013	0.51008	0.48596	0.48655	0.4881	0.48797	0.54577	0.51268	0.49093	0.48919	0.55451	0.53004	0.43356	0.53065	0.52966	0.53182
SD173	0.53522	0.60217	0.48764	0.54957	0.52702	0.61601	0.48574	0.55603	0.48728	0.52173	0.53665	0.51048	0.54127	0.53247	0.60543	0.60105	0.54993	0.54778	0.60122	0.54464	0.60616	0.60888	0.55053	0.55058	0.45939	0.45155	0.45511	0.46506	0.45959	0.49477	0.48992	0.54428	0.5868	0.50966	0.50916	0.48065	0.48162	0.48864	0.487	0.54784	0.51959	0.4864	0.48997	0.53703	0.52828	0.42849	0.52791	0.52668	0.52916
SD174	0.5381	0.60334	0.48465	0.5428	0.52541	0.61424	0.4775	0.56942	0.48442	0.52055	0.53427	0.50863	0.54686	0.53067	0.61284	0.60856	0.55856	0.55576	0.60889	0.5534	0.61393	0.61392	0.55867	0.55929	0.48663	0.48235	0.48072	0.47354	0.4565	0.49632	0.50171	0.54331	0.57802	0.50497	0.50396	0.48138	0.48113	0.47836	0.48196	0.5363	0.5016	0.48029	0.48077	0.51641	0.52685	0.42595	0.52773	0.52727	0.52941
SD175	0.55024	0.58035	0.46353	0.54809	0.50848	0.58907	0.40888	0.55708	0.46364	0.5345	0.52893	0.51413	0.52343	0.51361	0.58779	0.58436	0.55602	0.55384	0.58401	0.55145	0.59167	0.59164	0.55629	0.55716	0.48431	0.49297	0.48651	0.49202	0.49403	0.50081	0.49335	0.50887	0.56369	0.50603	0.50699	0.42068	0.42019	0.41653	0.41276	0.52856	0.50027	0.41258	0.41242	0.53677	0.51551	0.44286	0.51692	0.51515	0.51675
SD176	0.55072	0.6077	0.48173	0.56007	0.52479	0.60771	0.48525	0.5746	0.48152	0.52885	0.53853	0.52305	0.52683	0.52998	0.60517	0.60166	0.5574	0.5542	0.60106	0.55255	0.60646	0.60662	0.55502	0.55603	0.50055	0.50171	0.49928	0.49281	0.50531	0.51359	0.50642	0.5598	0.57791	0.50582	0.50469	0.493	0.49312	0.4891	0.4914	0.55235	0.51848	0.48738	0.49058	0.53468	0.52796	0.43269	0.52876	0.52718	0.52936
SD177	0.58511	0.56416	0.57623	0.5801	0.55606	0.59677	0.55237	0.11706	0.57557	0.55541	0.57395	0.56935	0.56529	0.56133	0.60056	0.5992	0.46561	0.46512	0.59874	0.46681	0.60304	0.60458	0.46547	0.46574	0.55612	0.56395	0.56787	0.55279	0.5503	0.56322	0.56149	0.56569	0.57184	0.56275	0.56144	0.54994	0.55007	0.55879	0.55624	0.52886	0.57828	0.55658	0.55685	0.57838	0.57383	0.50519	0.57385	0.57391	0.57427
SD178	0.53625	0.61977	0.40358	0.56145	0.53369	0.59329	0.46071	0.57447	0.40603	0.52673	0.54628	0.46547	0.49958	0.53816	0.59141	0.58896	0.54309	0.54046	0.58596	0.53936	0.59402	0.59341	0.54072	0.54112	0.50905	0.50957	0.50272	0.49211	0.50966	0.49621	0.50115	0.53958	0.57571	0.47543	0.47463	0.47738	0.47699	0.46287	0.46563	0.53078	0.46562	0.46438	0.46413	0.56894	0.56128	0.40303	0.56181	0.56109	0.56265
SD190	0.57881	0.56619	0.51107	0.55582	0.57547	0.53376	0.53555	0.59438	0.51174	0.56034	0.56434	0.57608	0.52843	0.58038	0.58486	0.58436	0.59292	0.59002	0.58201	0.58872	0.58524	0.58649	0.59021	0.59094	0.57027	0.56703	0.5665	0.57629	0.57778	0.57522	0.53245	0.51308	0.54389	0.57808	0.57841	0.53286	0.53229	0.53606	0.53663	0.52856	0.57596	0.53654	0.53701	0.5878	0.59411	0.51185	0.59573	0.59564	0.59673
SD191	0.54919	0.59324	0.53247	0.58752	0.56942	0.57884	0.5265	0.59461	0.53221	0.54642	0.54589	0.54978	0.56322	0.57534	0.59208	0.58935	0.58798	0.58458	0.5884	0.58412	0.58949	0.59441	0.58597	0.58553	0.53624	0.54051	0.53553	0.54815	0.56276	0.54971	0.57684	0.55481	0.61202	0.5689	0.56879	0.53787	0.53829	0.52945	0.5306	0.56596	0.55104	0.52978	0.5295	0.57644	0.57958	0.47299	0.58005	0.57981	0.57986
SD192	0.58415	0.57172	0.50664	0.55953	0.58782	0.53681	0.51738	0.58704	0.50841	0.53189	0.53053	0.56959	0.53539	0.59192	0.57705	0.57398	0.59783	0.59483	0.57376	0.59389	0.57765	0.58038	0.59568	0.59624	0.55662	0.55537	0.55863	0.56891	0.57043	0.57703	0.54096	0.47475	0.57157	0.56482	0.56689	0.50675	0.505	0.52118	0.51879	0.49443	0.57114	0.51901	0.51559	0.6023	0.5979	0.4904	0.6006	0.60007	0.60115
SD193	0.57065	0.57238	0.50591	0.56654	0.56721	0.52753	0.52783	0.59199	0.50639	0.56273	0.55546	0.5687	0.51446	0.57115	0.58719	0.58617	0.58514	0.5826	0.58411	0.58175	0.58789	0.58888	0.58284	0.5836	0.57002	0.56509	0.56469	0.56576	0.56817	0.56671	0.52096	0.52323	0.5342	0.5683	0.57008	0.52523	0.52474	0.52803	0.52863	0.53278	0.56614	0.52774	0.52825	0.58345	0.59715	0.50391	0.59939	0.5991	0.59954
SD194	0.55962	0.58328	0.49085	0.56947	0.55702	0.54691	0.51963	0.56425	0.49142	0.53203	0.54342	0.52106	0.4994	0.56173	0.58176	0.57983	0.52844	0.5261	0.57854	0.52494	0.58316	0.58598	0.52659	0.52651	0.55637	0.56167	0.56155	0.55673	0.55139	0.53225	0.50544	0.51762	0.52497	0.50077	0.50138	0.51653	0.5158	0.52164	0.52242	0.54085	0.51831	0.52067	0.52154	0.55216	0.60484	0.47342	0.60739	0.60695	0.60781
SD195	0.57441	0.57162	0.48503	0.57251	0.57437	0.53428	0.50607	0.59018	0.48592	0.55203	0.52345	0.55	0.53097	0.57894	0.57908	0.57809	0.58507	0.58257	0.57565	0.58012	0.5799	0.58288	0.58322	0.5835	0.56499	0.56488	0.56369	0.56655	0.55847	0.5638	0.52212	0.48928	0.51272	0.54543	0.54674	0.50276	0.50237	0.50811	0.50799	0.52642	0.55154	0.50603	0.50606	0.58877	0.60401	0.48784	0.6074	0.60568	0.60788
SD196	0.57111	0.55826	0.48756	0.57066	0.56498	0.52243	0.5078	0.58562	0.48837	0.5372	0.51747	0.55247	0.53668	0.57165	0.57919	0.57745	0.57652	0.57404	0.57549	0.57227	0.57953	0.58155	0.57473	0.57504	0.55905	0.55734	0.56558	0.56628	0.55236	0.56855	0.52185	0.49182	0.51408	0.54991	0.54984	0.50641	0.50652	0.51083	0.51023	0.52303	0.55326	0.50939	0.51008	0.58095	0.59903	0.47662	0.60135	0.59989	0.60116
SD197	0.56755	0.54657	0.52336	0.56465	0.55474	0.57802	0.52379	0.57212	0.52226	0.50567	0.54842	0.52822	0.54983	0.56133	0.5588	0.55711	0.58234	0.57899	0.55476	0.57609	0.55847	0.55987	0.58129	0.5819	0.54161	0.53636	0.54098	0.54534	0.54741	0.52926	0.56803	0.5381	0.57324	0.51409	0.51124	0.53313	0.53471	0.52683	0.52504	0.52951	0.53383	0.52567	0.52608	0.57421	0.57224	0.46012	0.57218	0.57174	0.57207
SD198	0.5727	0.57113	0.50431	0.53775	0.5791	0.56393	0.48188	0.57299	0.50477	0.52744	0.51455	0.53366	0.52063	0.58654	0.57562	0.57333	0.5734	0.56976	0.57235	0.56643	0.57616	0.5793	0.57065	0.57121	0.53665	0.5359	0.53523	0.54173	0.54621	0.54043	0.52965	0.49657	0.55964	0.54483	0.54132	0.47665	0.47679	0.48371	0.48318	0.51736	0.53468	0.48397	0.48347	0.59473	0.5871	0.45797	0.58874	0.58867	0.58921
SD199	0.58549	0.56356	0.57618	0.57949	0.5569	0.59599	0.55119	0.127	0.57549	0.5549	0.57502	0.56902	0.56587	0.561	0.60044	0.59872	0.46595	0.46562	0.59817	0.46627	0.60281	0.60417	0.46676	0.46657	0.55666	0.56384	0.56786	0.55202	0.54987	0.56348	0.56134	0.56597	0.57176	0.56168	0.56082	0.54972	0.54987	0.55812	0.55568	0.53024	0.57969	0.55613	0.55622	0.57799	0.57431	0.50392	0.57445	0.57443	0.57445
SD200	0.57674	0.5554	0.56373	0.57103	0.54529	0.5908	0.53694	0.19392	0.56274	0.54067	0.56628	0.56024	0.5569	0.55234	0.59064	0.58885	0.46484	0.46443	0.58823	0.46028	0.5928	0.59452	0.46492	0.46498	0.54684	0.55248	0.55587	0.54373	0.53817	0.5539	0.54927	0.55529	0.5652	0.55084	0.54758	0.53645	0.53744	0.54377	0.5403	0.52546	0.56945	0.54168	0.54255	0.56796	0.56458	0.48146	0.56389	0.5638	0.56461
SD201	0.58321	0.56228	0.57474	0.57901	0.55477	0.5951	0.55001	0.13561	0.5739	0.5515	0.57285	0.56739	0.56429	0.55989	0.59819	0.59637	0.46543	0.46499	0.59602	0.46332	0.60077	0.60177	0.4651	0.46666	0.55458	0.56321	0.56762	0.55121	0.54761	0.56152	0.55977	0.56338	0.57089	0.56084	0.55834	0.54743	0.54802	0.55652	0.55417	0.52887	0.57714	0.55435	0.55506	0.57669	0.57252	0.50101	0.57248	0.57284	0.5733
SD202	0.57764	0.55478	0.56127	0.57138	0.54692	0.5893	0.53585	0.19742	0.56109	0.54215	0.56639	0.55792	0.55351	0.5531	0.59377	0.59154	0.46582	0.46476	0.59126	0.46078	0.59526	0.59714	0.4652	0.46604	0.54656	0.55475	0.5587	0.54209	0.53913	0.55383	0.54999	0.55426	0.56149	0.54816	0.54463	0.53496	0.53602	0.54274	0.53971	0.52075	0.5682	0.5411	0.54098	0.56944	0.56577	0.48185	0.56499	0.56508	0.56607
SD203	0.58055	0.56017	0.57202	0.57719	0.55234	0.59298	0.54596	0.14273	0.57128	0.54834	0.5692	0.56504	0.56351	0.55864	0.59673	0.59528	0.46617	0.46576	0.5943	0.46184	0.59871	0.6011	0.46622	0.46695	0.55433	0.56231	0.56591	0.54964	0.54654	0.56059	0.55853	0.56108	0.56889	0.55853	0.55574	0.54518	0.54556	0.55279	0.54982	0.52873	0.57622	0.5512	0.55157	0.57601	0.57167	0.49717	0.57113	0.57093	0.57146
SD204	0.58063	0.55915	0.57257	0.57756	0.5517	0.59313	0.54645	0.14797	0.57184	0.54813	0.56934	0.56396	0.56317	0.55828	0.59634	0.59481	0.46829	0.46698	0.594	0.46499	0.59861	0.60012	0.46766	0.46782	0.55417	0.56251	0.56605	0.54974	0.54675	0.56055	0.55862	0.56096	0.56777	0.55825	0.55522	0.54525	0.54566	0.55318	0.55044	0.52918	0.57481	0.55118	0.55212	0.57429	0.57107	0.4961	0.57048	0.57051	0.57082
SD205	0.58457	0.56281	0.57508	0.58003	0.55556	0.5963	0.55095	0.1208	0.57433	0.55363	0.57299	0.56825	0.56511	0.56042	0.59986	0.59818	0.46767	0.4664	0.5974	0.46645	0.60188	0.60397	0.46778	0.46781	0.55633	0.56322	0.56711	0.55196	0.54977	0.56212	0.56076	0.56584	0.57184	0.56085	0.55988	0.54999	0.55009	0.55713	0.55477	0.53061	0.57821	0.55502	0.5558	0.57725	0.57328	0.50376	0.57345	0.57314	0.57376
SD206	0.58552	0.56389	0.57738	0.58016	0.55748	0.59692	0.55327	0.11365	0.5761	0.55665	0.57523	0.56959	0.56628	0.56137	0.60009	0.59863	0.46656	0.46558	0.59831	0.46727	0.60333	0.6046	0.4661	0.46683	0.55694	0.56446	0.56839	0.55295	0.55095	0.56329	0.56241	0.56708	0.57253	0.56266	0.56144	0.55094	0.5515	0.56008	0.55699	0.52968	0.5792	0.55742	0.55804	0.5786	0.57518	0.50622	0.57535	0.57526	0.57541
SD207	0.58667	0.56481	0.57839	0.58071	0.55855	0.59747	0.55435	0.11498	0.57773	0.55722	0.5764	0.57053	0.56678	0.5625	0.60089	0.59935	0.46697	0.46623	0.59886	0.46735	0.60451	0.60548	0.46656	0.46623	0.55785	0.56595	0.56897	0.55357	0.5518	0.56401	0.5639	0.56656	0.57377	0.56334	0.56295	0.55165	0.55198	0.5601	0.55849	0.52984	0.57975	0.55763	0.55808	0.57923	0.57518	0.5082	0.57537	0.57548	0.57594
SD208	0.5861	0.56442	0.57831	0.58055	0.55772	0.59731	0.55445	0.1169	0.57681	0.55677	0.57577	0.57063	0.5662	0.56159	0.60114	0.5993	0.46625	0.46676	0.59875	0.4685	0.60404	0.60529	0.46633	0.4669	0.55898	0.56647	0.56949	0.55406	0.55213	0.56427	0.5633	0.56702	0.57245	0.56387	0.56278	0.55205	0.55165	0.5603	0.55837	0.53014	0.57943	0.55777	0.55816	0.57891	0.57497	0.50801	0.57567	0.57567	0.57543
SD209	0.58094	0.55983	0.57383	0.57708	0.55227	0.59307	0.54772	0.14805	0.57286	0.54855	0.57112	0.56605	0.5631	0.55816	0.59677	0.59534	0.46829	0.46712	0.59417	0.46393	0.59869	0.60036	0.46766	0.46834	0.55556	0.56384	0.56735	0.55195	0.54751	0.56143	0.55968	0.56126	0.56949	0.55907	0.55668	0.54583	0.54686	0.55426	0.55189	0.52974	0.5769	0.55231	0.55297	0.57599	0.57103	0.49753	0.57051	0.57015	0.57093
SD2_AL	0.53042	0.57951	0.53011	0.54261	0.50959	0.61871	0.49307	0.54993	0.52908	0.50388	0.55434	0.53683	0.53816	0.51268	0.58337	0.5804	0.53377	0.53038	0.57975	0.53129	0.58454	0.58823	0.53182	0.53227	0.47748	0.49632	0.48673	0.49155	0.49646	0.52793	0.49971	0.54917	0.56525	0.52028	0.52359	0.51243	0.51229	0.49326	0.49383	0.57061	0.54415	0.49447	0.49277	0.53867	0.53482	0.45303	0.53545	0.53545	0.53609
SD3_AL	0.57874	0.59195	0.52831	0.5622	0.52809	0.61352	0.50914	0.55212	0.52783	0.54297	0.5735	0.54461	0.54955	0.53396	0.59606	0.59322	0.54563	0.54215	0.59285	0.54365	0.59626	0.60121	0.54365	0.54325	0.53465	0.53617	0.53132	0.52893	0.53656	0.5383	0.5241	0.55316	0.58061	0.52028	0.52125	0.52601	0.52512	0.51231	0.51298	0.57065	0.54226	0.51151	0.51057	0.52545	0.54173	0.49151	0.54151	0.54125	0.54256
SD4_AL	0.54277	0.57605	0.50591	0.54212	0.50706	0.59773	0.47601	0.53613	0.50465	0.51869	0.54784	0.52089	0.52615	0.51387	0.57924	0.57678	0.53244	0.52887	0.57707	0.52762	0.581	0.58448	0.5312	0.53053	0.50267	0.50662	0.49991	0.50422	0.49952	0.50773	0.50006	0.53102	0.56142	0.50237	0.50123	0.49282	0.49273	0.48003	0.47969	0.54632	0.5208	0.47863	0.47879	0.51759	0.52193	0.45854	0.52219	0.52109	0.52282
SD14_AL	0.51984	0.60365	0.51456	0.54199	0.52837	0.61856	0.47759	0.56083	0.51372	0.51992	0.52694	0.51422	0.53535	0.53176	0.59726	0.59404	0.54776	0.54352	0.59412	0.54425	0.59848	0.6012	0.54599	0.54627	0.46842	0.48999	0.4688	0.4827	0.45799	0.50066	0.50198	0.53884	0.57687	0.5302	0.53109	0.4851	0.48553	0.4816	0.4779	0.55569	0.52448	0.48229	0.47579	0.56826	0.5388	0.43256	0.53985	0.53834	0.54032
SD17_AL	0.5835	0.60115	0.48815	0.57738	0.54975	0.59647	0.52922	0.59111	0.48854	0.56825	0.57399	0.50509	0.5395	0.55388	0.59965	0.59704	0.58382	0.58052	0.59495	0.58057	0.59832	0.60132	0.58308	0.58286	0.55491	0.55512	0.55061	0.54602	0.54956	0.54517	0.54907	0.56111	0.60888	0.53112	0.53062	0.53705	0.53713	0.52942	0.53122	0.54824	0.50448	0.52988	0.53251	0.59528	0.57059	0.47329	0.57147	0.57058	0.57218
SD27_AL	0.58275	0.60131	0.48832	0.57725	0.54983	0.59559	0.52777	0.58988	0.48858	0.56759	0.57453	0.50553	0.53906	0.55396	0.59898	0.59592	0.58278	0.57957	0.59395	0.57979	0.59742	0.60078	0.58167	0.58241	0.55323	0.55325	0.54885	0.54524	0.54777	0.54534	0.54811	0.56112	0.60798	0.53126	0.53114	0.53597	0.53591	0.52852	0.52994	0.54717	0.50474	0.52845	0.53138	0.59426	0.56909	0.47239	0.57035	0.57017	0.57113
SD33_AL	0.5443	0.58406	0.49504	0.53218	0.51044	0.59884	0.47442	0.55988	0.49401	0.52734	0.51743	0.5251	0.54057	0.514	0.59067	0.5841	0.5538	0.55035	0.58709	0.55106	0.59131	0.59374	0.55201	0.55267	0.31605	0.37157	0.38005	0.46525	0.45173	0.49875	0.46406	0.53437	0.57539	0.53051	0.53269	0.48123	0.48164	0.47344	0.46996	0.54147	0.53313	0.47694	0.47301	0.56184	0.51432	0.45259	0.5153	0.51488	0.51586
SD37_AL	0.52742	0.5781	0.53321	0.53762	0.51003	0.62238	0.50533	0.55295	0.53228	0.52668	0.5778	0.51596	0.52904	0.51067	0.57966	0.57669	0.51778	0.51102	0.57658	0.51599	0.57917	0.58296	0.51832	0.51859	0.50725	0.51822	0.50945	0.5219	0.5244	0.45356	0.51798	0.56251	0.5888	0.5233	0.52431	0.51687	0.51612	0.50368	0.50077	0.56441	0.52442	0.50785	0.50067	0.52463	0.54124	0.469	0.54223	0.54256	0.54207
SD41_AL	0.55171	0.59073	0.50684	0.56057	0.54026	0.59492	0.48992	0.52491	0.50503	0.51857	0.57448	0.51633	0.53017	0.5444	0.59157	0.58875	0.51705	0.51495	0.58726	0.51399	0.5937	0.59516	0.5167	0.51761	0.52018	0.52223	0.52434	0.47784	0.52884	0.5415	0.52692	0.55428	0.59076	0.50282	0.50482	0.51112	0.51128	0.49542	0.49696	0.53665	0.51509	0.49223	0.49657	0.55179	0.5616	0.45543	0.56249	0.56222	0.56326
SD43_AL	0.59126	0.6091	0.51425	0.5989	0.57775	0.53924	0.54408	0.56272	0.51516	0.56502	0.55482	0.57631	0.53799	0.58015	0.59187	0.58965	0.55335	0.5513	0.59019	0.55151	0.59112	0.59469	0.55464	0.55441	0.55922	0.56171	0.56644	0.56378	0.56522	0.57529	0.54524	0.55762	0.55935	0.5812	0.58085	0.53341	0.53355	0.54911	0.54904	0.55072	0.56851	0.54519	0.55038	0.59026	0.59162	0.50945	0.59396	0.59302	0.59347
SD44_AL	0.56039	0.59835	0.50924	0.57254	0.55684	0.55353	0.52706	0.53895	0.50978	0.54136	0.53465	0.55218	0.51658	0.5606	0.58572	0.58437	0.53667	0.53377	0.58322	0.53306	0.58545	0.58868	0.53733	0.53726	0.55183	0.5499	0.55858	0.54885	0.55531	0.56259	0.52906	0.5354	0.53915	0.54526	0.545	0.51886	0.5186	0.53282	0.5299	0.53381	0.56211	0.5289	0.53019	0.56601	0.58629	0.48793	0.58892	0.58827	0.58905
SD45_AL	0.54983	0.60008	0.48325	0.55112	0.52827	0.59623	0.47716	0.58499	0.48367	0.52799	0.54736	0.49255	0.51703	0.53321	0.58785	0.58347	0.56741	0.56281	0.5851	0.5631	0.58838	0.59121	0.56692	0.56703	0.4557	0.44515	0.45475	0.51171	0.51488	0.48606	0.5334	0.54274	0.59191	0.53212	0.53195	0.48867	0.48775	0.47459	0.47544	0.50982	0.49403	0.47694	0.47906	0.54725	0.54462	0.43426	0.54486	0.54475	0.54577
SD47_AL	0.53061	0.58171	0.52575	0.55364	0.51046	0.61847	0.50498	0.55187	0.52442	0.51194	0.55376	0.54065	0.53964	0.5133	0.59557	0.59255	0.54589	0.5407	0.59221	0.54264	0.59579	0.59999	0.54631	0.54568	0.47431	0.48259	0.47889	0.512	0.48724	0.52543	0.49437	0.53885	0.56993	0.51746	0.5212	0.5101	0.51021	0.50597	0.50602	0.56629	0.55237	0.50602	0.50315	0.54493	0.54311	0.47299	0.54291	0.5428	0.54504
SD48_AL	0.53464	0.61802	0.50601	0.55079	0.52195	0.59521	0.51846	0.5895	0.50417	0.54554	0.55883	0.52393	0.50072	0.52366	0.58139	0.57826	0.56932	0.56657	0.57898	0.56588	0.58412	0.58394	0.56734	0.56801	0.51942	0.52545	0.50482	0.52221	0.50218	0.51859	0.49879	0.57345	0.56772	0.52909	0.52978	0.52264	0.52253	0.51925	0.51697	0.53343	0.5188	0.52128	0.51866	0.54698	0.52417	0.46056	0.52609	0.52614	0.52587
SD69_AL	0.60605	0.54783	0.59075	0.57052	0.63399	0.54586	0.60749	0.58008	0.59105	0.62037	0.61783	0.58603	0.58592	0.63616	0.61526	0.61291	0.60044	0.59853	0.61222	0.59921	0.61571	0.61852	0.60029	0.6005	0.62372	0.62394	0.62405	0.63421	0.61421	0.60363	0.62766	0.59742	0.60405	0.61682	0.61554	0.60801	0.60889	0.60932	0.61009	0.59051	0.58418	0.60901	0.60893	0.62337	0.63032	0.56776	0.63126	0.63098	0.63166
SD71_AL	0.5129	0.59003	0.5169	0.54335	0.51248	0.61481	0.49752	0.56062	0.51579	0.49566	0.56118	0.52734	0.5384	0.51578	0.57862	0.5745	0.53819	0.53471	0.57423	0.53651	0.57786	0.58105	0.53928	0.53925	0.48297	0.47571	0.48567	0.50793	0.51805	0.52268	0.50981	0.55167	0.57012	0.52826	0.53221	0.50924	0.50793	0.49855	0.49975	0.55863	0.53586	0.49847	0.49779	0.5554	0.54354	0.43822	0.54381	0.54374	0.54449
SD72_AL	0.50998	0.59929	0.52691	0.56057	0.52691	0.61865	0.51765	0.55387	0.52508	0.50199	0.56343	0.53382	0.52509	0.52909	0.58038	0.57727	0.53759	0.53406	0.57687	0.53501	0.58041	0.58413	0.53816	0.53801	0.50793	0.50815	0.50945	0.52457	0.51718	0.5311	0.51448	0.54734	0.56941	0.53707	0.53792	0.52174	0.52168	0.51903	0.51655	0.55718	0.53502	0.51891	0.51562	0.54951	0.5418	0.45395	0.54247	0.54184	0.54238
SD111_AL	0.58262	0.5944	0.49986	0.59106	0.5611	0.59621	0.50925	0.51891	0.49877	0.56804	0.52927	0.54436	0.56737	0.56634	0.59579	0.59286	0.41451	0.41561	0.59188	0.4123	0.59633	0.59519	0.41579	0.41558	0.51917	0.52681	0.52471	0.51805	0.50947	0.52268	0.53651	0.57602	0.56593	0.53843	0.53779	0.50901	0.51039	0.51165	0.51108	0.56722	0.54346	0.51457	0.51279	0.59255	0.58246	0.46417	0.5839	0.58203	0.58408
SD112_AL	0.57396	0.5904	0.55247	0.55306	0.52195	0.60384	0.53226	0.54597	0.55109	0.55692	0.58856	0.58316	0.53973	0.52405	0.56154	0.55884	0.48508	0.48259	0.5583	0.48618	0.56058	0.56398	0.48535	0.4849	0.54437	0.54556	0.54278	0.54123	0.54674	0.56264	0.54096	0.56838	0.59233	0.578	0.57816	0.54225	0.54195	0.53425	0.5342	0.53274	0.574	0.53577	0.53377	0.56469	0.53541	0.49109	0.53625	0.53568	0.53722
SD113_AL	0.56726	0.58723	0.54843	0.54838	0.51902	0.59881	0.52662	0.54459	0.54725	0.5499	0.58227	0.58037	0.53562	0.52181	0.55727	0.55414	0.48555	0.48288	0.55281	0.48613	0.55592	0.55875	0.4855	0.48553	0.54412	0.54468	0.54147	0.5388	0.54415	0.55849	0.53882	0.56258	0.58869	0.576	0.57618	0.53754	0.53725	0.52861	0.52904	0.52944	0.57027	0.53017	0.52789	0.56133	0.53191	0.48681	0.53262	0.53255	0.53343
SD114_AL	0.57298	0.59407	0.56495	0.54866	0.56432	0.61655	0.54674	0.5385	0.56459	0.55658	0.59521	0.58277	0.58105	0.56789	0.58254	0.57929	0.45095	0.45202	0.57788	0.45345	0.58347	0.58379	0.451	0.45075	0.5689	0.57395	0.56783	0.56468	0.56582	0.57912	0.56664	0.56481	0.60621	0.58538	0.58508	0.55785	0.55796	0.54844	0.5461	0.56833	0.5804	0.54842	0.54705	0.5913	0.57626	0.51537	0.57636	0.57517	0.5765
SD128_AL	0.56546	0.61137	0.4257	0.53383	0.55023	0.55287	0.46187	0.57032	0.42516	0.54391	0.53167	0.50305	0.5152	0.55502	0.60018	0.59642	0.56449	0.56189	0.59533	0.56049	0.60333	0.60258	0.56232	0.56304	0.49632	0.49573	0.50267	0.51361	0.50834	0.51805	0.4586	0.48771	0.57626	0.5027	0.50262	0.45406	0.45335	0.46408	0.45995	0.48392	0.51462	0.46249	0.45957	0.58397	0.56635	0.4371	0.56889	0.56746	0.56994
SD131_AL	0.51216	0.59521	0.51189	0.54837	0.52784	0.62515	0.46623	0.56948	0.51203	0.53897	0.55918	0.50162	0.54935	0.53044	0.594	0.58953	0.55323	0.54996	0.59037	0.55095	0.59407	0.5976	0.55368	0.55453	0.48779	0.49551	0.49477	0.51054	0.48829	0.43758	0.53207	0.55149	0.60441	0.54711	0.54792	0.4806	0.47987	0.46527	0.46499	0.54512	0.50044	0.4681	0.46497	0.51115	0.53169	0.4502	0.53375	0.53287	0.53434
SD132_AL	0.54091	0.58895	0.48858	0.54503	0.52245	0.6066	0.47849	0.53598	0.48881	0.51319	0.56118	0.50568	0.53343	0.5259	0.58493	0.58245	0.51767	0.51437	0.58234	0.51553	0.58535	0.58893	0.51607	0.51617	0.47864	0.48237	0.48226	0.50004	0.52028	0.50392	0.5141	0.54337	0.56519	0.50513	0.50679	0.48031	0.4794	0.48004	0.47768	0.55817	0.49442	0.47917	0.47875	0.52831	0.56281	0.42668	0.56388	0.56316	0.5644
SD137_AL	0.54114	0.5944	0.49673	0.56171	0.5222	0.62016	0.48881	0.56313	0.49601	0.53061	0.55378	0.47226	0.54706	0.52466	0.5856	0.58223	0.52425	0.51983	0.58153	0.52102	0.58342	0.58748	0.52367	0.52447	0.47877	0.48363	0.48999	0.50011	0.49416	0.4138	0.53056	0.55731	0.60098	0.53454	0.53618	0.50375	0.50373	0.48669	0.48635	0.54758	0.48341	0.48841	0.48768	0.53276	0.52056	0.44788	0.52011	0.51996	0.52116
SD138_AL	0.55398	0.60195	0.44904	0.54634	0.54382	0.54421	0.48295	0.59167	0.44964	0.56221	0.55566	0.53912	0.49109	0.54955	0.59189	0.58972	0.57703	0.57386	0.58754	0.5731	0.59216	0.59386	0.57505	0.57516	0.54665	0.54598	0.54598	0.53953	0.52491	0.53198	0.49383	0.52031	0.56657	0.53581	0.53503	0.48427	0.48318	0.48493	0.48558	0.49533	0.53751	0.48498	0.48527	0.57985	0.55562	0.46873	0.55752	0.55693	0.55764
SD139_AL	0.55182	0.62584	0.5	0.57327	0.56676	0.60421	0.48927	0.5466	0.49921	0.54309	0.56153	0.46542	0.53122	0.57144	0.59903	0.59554	0.52351	0.52028	0.59552	0.52108	0.5976	0.60166	0.52317	0.52419	0.51288	0.52203	0.50489	0.50432	0.478	0.47383	0.53662	0.55339	0.57246	0.52334	0.52259	0.49182	0.49142	0.48616	0.48793	0.53902	0.4807	0.4913	0.4873	0.53203	0.57235	0.44931	0.57491	0.57374	0.57471
SD140_AL	0.53873	0.62067	0.49814	0.57625	0.55129	0.61982	0.47134	0.54102	0.49704	0.52868	0.5644	0.47626	0.55013	0.55658	0.59356	0.59077	0.5221	0.51908	0.59062	0.51817	0.59151	0.59612	0.52198	0.52337	0.50103	0.50735	0.50265	0.50586	0.48004	0.45668	0.53081	0.56324	0.58044	0.51498	0.51201	0.48312	0.48402	0.47383	0.47286	0.55875	0.48619	0.47391	0.47556	0.53823	0.56167	0.44167	0.56267	0.5617	0.56348
SD141_AL	0.56277	0.62835	0.50298	0.59455	0.57155	0.61199	0.5078	0.53132	0.50123	0.55067	0.58296	0.45739	0.53953	0.57564	0.60627	0.60272	0.50455	0.50205	0.60274	0.50291	0.60427	0.60876	0.50488	0.50618	0.50354	0.51177	0.50799	0.51545	0.47127	0.4751	0.54048	0.57871	0.58939	0.52423	0.52253	0.50969	0.51072	0.50734	0.50936	0.55409	0.46591	0.5115	0.50939	0.54193	0.57533	0.44935	0.57622	0.57618	0.57677
SD144_AL	0.56144	0.61447	0.52475	0.56684	0.54981	0.6111	0.46735	0.5754	0.5238	0.55561	0.55629	0.54354	0.54261	0.55572	0.61705	0.61381	0.55407	0.55141	0.61333	0.54861	0.61615	0.61853	0.55442	0.5546	0.5114	0.5048	0.51125	0.5221	0.49708	0.51995	0.52994	0.53127	0.57314	0.52372	0.52139	0.46412	0.46427	0.47456	0.47002	0.55298	0.53716	0.46945	0.46986	0.54929	0.58492	0.45986	0.58566	0.58421	0.58599
SD145_AL	0.5443	0.59117	0.50848	0.52037	0.51837	0.58814	0.44247	0.5657	0.50868	0.53628	0.54513	0.5392	0.52202	0.52168	0.59834	0.59335	0.55136	0.54771	0.59393	0.54613	0.59695	0.60025	0.54975	0.54991	0.47191	0.47314	0.47204	0.50411	0.47666	0.50071	0.51021	0.48164	0.58113	0.53755	0.53744	0.42168	0.42263	0.43978	0.43874	0.52106	0.5418	0.44697	0.43975	0.54273	0.53564	0.43877	0.53754	0.53652	0.53827
SD147_AL	0.58286	0.5814	0.61084	0.62553	0.5993	0.59905	0.61007	0.59898	0.60907	0.57413	0.59422	0.59118	0.58928	0.60277	0.58629	0.58477	0.62483	0.62151	0.58353	0.62167	0.58799	0.58673	0.62424	0.62385	0.60754	0.61689	0.6165	0.6228	0.62358	0.58969	0.60885	0.59934	0.58479	0.53977	0.53902	0.61942	0.61914	0.61145	0.61089	0.60352	0.6012	0.61091	0.61118	0.58747	0.62324	0.57616	0.62415	0.62386	0.62447
SD149_AL	0.5682	0.61588	0.5617	0.60948	0.59133	0.59395	0.57132	0.56231	0.56113	0.55822	0.57728	0.53971	0.57604	0.59494	0.57007	0.56759	0.5347	0.53282	0.56618	0.5326	0.56966	0.57118	0.5343	0.5341	0.57816	0.5821	0.58293	0.57058	0.59165	0.5283	0.56881	0.59672	0.57503	0.55783	0.55735	0.58105	0.58106	0.57175	0.57313	0.59456	0.55069	0.57341	0.57219	0.52509	0.60765	0.51233	0.60883	0.60839	0.60944
SD150_AL	0.56204	0.60113	0.49482	0.57533	0.52367	0.61117	0.51703	0.56983	0.49405	0.5387	0.55443	0.50745	0.54816	0.52719	0.59661	0.59377	0.54828	0.54514	0.59356	0.54449	0.59838	0.59924	0.54839	0.54858	0.53527	0.52846	0.53349	0.52323	0.52826	0.49313	0.53997	0.56831	0.58438	0.53079	0.53057	0.51962	0.51961	0.52181	0.52451	0.53197	0.49858	0.51935	0.52402	0.5203	0.5182	0.45342	0.51794	0.51657	0.51887
SD151_AL	0.55653	0.60236	0.50892	0.57758	0.52918	0.61278	0.54503	0.55452	0.50738	0.53862	0.58959	0.48864	0.53838	0.53386	0.58451	0.58183	0.53235	0.53051	0.58138	0.52888	0.58632	0.58651	0.52975	0.53106	0.54622	0.55389	0.54755	0.54561	0.55255	0.51242	0.5428	0.58727	0.58228	0.5177	0.51566	0.55313	0.55392	0.54794	0.54889	0.55845	0.49739	0.54648	0.54993	0.52677	0.55099	0.46823	0.55117	0.54978	0.55156
SD152_AL	0.55185	0.61245	0.46655	0.56862	0.54459	0.60164	0.49582	0.53887	0.46578	0.54851	0.56731	0.43728	0.53332	0.54978	0.59062	0.58728	0.51636	0.51404	0.58648	0.51384	0.58897	0.593	0.51638	0.51756	0.51915	0.51932	0.51827	0.52219	0.51494	0.46383	0.54337	0.57672	0.59432	0.51522	0.51359	0.50622	0.50766	0.49905	0.49938	0.52048	0.45767	0.49897	0.50121	0.52964	0.56078	0.42975	0.56089	0.55907	0.56147
SD153_AL	0.55554	0.60592	0.50751	0.568	0.53564	0.62697	0.50382	0.51472	0.50644	0.53491	0.56532	0.49872	0.5461	0.54002	0.6059	0.60258	0.48461	0.48217	0.60222	0.48227	0.60629	0.60839	0.48148	0.48227	0.51258	0.51783	0.51109	0.51033	0.52255	0.50421	0.51584	0.57387	0.58293	0.50955	0.50922	0.51559	0.5146	0.50712	0.50793	0.57652	0.50819	0.50557	0.5074	0.48482	0.55985	0.44724	0.55962	0.55873	0.56048
SD154_AL	0.56006	0.59773	0.49598	0.57699	0.53603	0.61697	0.50655	0.55328	0.4947	0.54924	0.54935	0.49753	0.55673	0.54233	0.59479	0.59213	0.54785	0.54532	0.5908	0.54324	0.59322	0.59775	0.54555	0.5465	0.51617	0.52311	0.51951	0.52605	0.52339	0.48638	0.55035	0.57344	0.59015	0.53207	0.53231	0.51398	0.51554	0.50906	0.50961	0.55061	0.50685	0.50784	0.51128	0.51413	0.54026	0.44572	0.53985	0.53853	0.54053
SD155_AL	0.56383	0.6189	0.49138	0.57789	0.55057	0.62773	0.49011	0.52926	0.48923	0.55129	0.55079	0.47978	0.55859	0.5562	0.60867	0.60505	0.51105	0.50846	0.60487	0.50593	0.60919	0.61074	0.50776	0.50849	0.49322	0.50066	0.49592	0.50065	0.50542	0.48266	0.53202	0.57448	0.59806	0.51477	0.51348	0.50205	0.50227	0.49335	0.49415	0.56496	0.48668	0.4917	0.49402	0.50596	0.55545	0.43406	0.55557	0.55464	0.55662
SD156_AL	0.56345	0.60445	0.47326	0.56489	0.53237	0.6041	0.48571	0.55452	0.47259	0.52679	0.5494	0.50986	0.54214	0.53656	0.60099	0.59796	0.51846	0.51615	0.59739	0.51553	0.60185	0.60291	0.51666	0.51691	0.50294	0.50137	0.49525	0.50808	0.50202	0.51566	0.50946	0.55491	0.56759	0.53128	0.53128	0.49188	0.49239	0.4901	0.49188	0.53875	0.51042	0.48758	0.49162	0.52263	0.53725	0.4323	0.5387	0.53648	0.53882
SD157_AL	0.57283	0.62102	0.49149	0.59206	0.55143	0.61641	0.50834	0.54959	0.49137	0.55397	0.55553	0.50126	0.56237	0.55452	0.6158	0.61264	0.53344	0.5311	0.61226	0.53127	0.61645	0.61788	0.53069	0.53139	0.52359	0.52844	0.52603	0.52202	0.51615	0.48514	0.5343	0.57959	0.58845	0.51835	0.51761	0.51493	0.51524	0.51131	0.51218	0.55673	0.49402	0.51127	0.51248	0.52157	0.54437	0.44665	0.54543	0.54408	0.54616
SD158_AL	0.57379	0.62164	0.49122	0.59218	0.55151	0.61739	0.50805	0.54957	0.49096	0.55437	0.55572	0.50152	0.56305	0.55508	0.61653	0.61383	0.53336	0.53202	0.61283	0.53185	0.61759	0.6189	0.53138	0.53274	0.52413	0.52939	0.5271	0.52291	0.51633	0.48528	0.535	0.58044	0.58892	0.5187	0.51789	0.51501	0.51554	0.51083	0.51202	0.55697	0.49367	0.51093	0.5122	0.52214	0.54508	0.44623	0.54566	0.54479	0.54724
SD159_AL	0.57095	0.61256	0.49024	0.58863	0.5641	0.61351	0.51759	0.5127	0.48944	0.54361	0.59589	0.44848	0.54817	0.5694	0.60033	0.59751	0.47999	0.47827	0.59681	0.47835	0.59884	0.60348	0.47986	0.48084	0.53514	0.54052	0.53852	0.53475	0.52969	0.47518	0.53063	0.58748	0.57793	0.50005	0.49756	0.52799	0.52844	0.52073	0.52134	0.55831	0.46465	0.52022	0.52187	0.50598	0.59799	0.44765	0.59898	0.59798	0.59985
SD160_AL	0.569	0.61179	0.48935	0.58704	0.56337	0.61207	0.51595	0.51284	0.48846	0.54161	0.59483	0.44764	0.54698	0.56839	0.60003	0.5971	0.48043	0.47897	0.59642	0.47863	0.59851	0.60237	0.47982	0.48109	0.53391	0.5386	0.53695	0.53364	0.5286	0.47452	0.52885	0.58617	0.57673	0.49922	0.49698	0.5268	0.52636	0.51891	0.52023	0.55896	0.46456	0.51903	0.52079	0.50647	0.59783	0.44613	0.59903	0.59746	0.59939
SD161_AL	0.55165	0.59097	0.52113	0.56617	0.51906	0.61282	0.53074	0.56083	0.51959	0.52831	0.5763	0.53665	0.54464	0.52304	0.58445	0.58181	0.51738	0.51543	0.58122	0.51575	0.58335	0.58722	0.51504	0.51578	0.5462	0.5478	0.54681	0.53759	0.53898	0.516	0.52413	0.56628	0.56759	0.52674	0.52802	0.54198	0.54171	0.53435	0.53545	0.55822	0.5293	0.53209	0.53552	0.49628	0.52864	0.46867	0.52863	0.52813	0.53021
SD162_AL	0.54667	0.60258	0.45592	0.56735	0.53457	0.5836	0.49676	0.53621	0.45438	0.52832	0.55804	0.4544	0.51208	0.53905	0.57522	0.57331	0.5006	0.49861	0.57154	0.49729	0.57677	0.57806	0.49892	0.49983	0.52106	0.52627	0.52283	0.51686	0.51023	0.47232	0.52006	0.56829	0.5714	0.50348	0.50252	0.50813	0.50826	0.50062	0.50376	0.51237	0.45958	0.49958	0.50439	0.51957	0.55241	0.4235	0.55286	0.55178	0.55334
SD163_AL	0.56814	0.60145	0.50665	0.58188	0.52988	0.62001	0.49999	0.54335	0.50575	0.53777	0.54704	0.5001	0.56609	0.53538	0.6023	0.59915	0.54583	0.54263	0.59847	0.5408	0.6034	0.60514	0.54576	0.5462	0.51128	0.51267	0.51237	0.49573	0.50627	0.51341	0.52867	0.56986	0.5884	0.50681	0.50654	0.51378	0.51552	0.50284	0.50311	0.56271	0.51124	0.50117	0.50483	0.51809	0.54087	0.44085	0.54096	0.53959	0.54213
SD164_AL	0.56759	0.60582	0.47675	0.57997	0.53559	0.61377	0.48935	0.54268	0.47646	0.5357	0.54844	0.48954	0.5584	0.53933	0.60523	0.60187	0.53012	0.52952	0.60168	0.52827	0.6044	0.6086	0.52856	0.52933	0.50461	0.50855	0.50512	0.51118	0.49023	0.48644	0.51844	0.57007	0.58131	0.52562	0.52516	0.49782	0.49875	0.49228	0.49455	0.55396	0.47365	0.49042	0.49455	0.51156	0.54129	0.43004	0.54151	0.53998	0.5424
SD179_AL	0.55286	0.60768	0.44016	0.56593	0.55039	0.578	0.47515	0.59214	0.439	0.53344	0.53581	0.49971	0.50697	0.55454	0.60399	0.60104	0.58133	0.57745	0.60009	0.57776	0.60686	0.60787	0.58142	0.58131	0.52656	0.52113	0.52969	0.51836	0.51843	0.50143	0.50815	0.53114	0.56388	0.41602	0.41712	0.48398	0.48258	0.47674	0.47924	0.51267	0.49906	0.47621	0.47735	0.57721	0.57485	0.44849	0.57727	0.57652	0.57782
SD180_AL	0.55309	0.60821	0.43967	0.56587	0.55088	0.57844	0.47534	0.59214	0.4392	0.53365	0.53626	0.49996	0.50823	0.55482	0.60425	0.60111	0.58144	0.57739	0.60018	0.57787	0.60719	0.60798	0.58125	0.58179	0.52642	0.52013	0.52914	0.51846	0.51846	0.50151	0.50828	0.53181	0.56494	0.41557	0.41651	0.48464	0.48373	0.47732	0.48008	0.51282	0.49949	0.47708	0.47764	0.57706	0.57487	0.44843	0.57773	0.57663	0.57801
SD181_AL	0.55231	0.60766	0.43912	0.56598	0.55016	0.57842	0.47411	0.59206	0.43808	0.53306	0.53574	0.49887	0.50775	0.55473	0.6037	0.60073	0.58142	0.57776	0.59963	0.57732	0.60631	0.60724	0.58142	0.58162	0.52656	0.52077	0.52938	0.51831	0.51843	0.50136	0.50785	0.53085	0.56392	0.41694	0.41596	0.48401	0.48192	0.47583	0.47889	0.51282	0.49865	0.47573	0.47637	0.57644	0.57448	0.44716	0.57716	0.57608	0.57744
SD182_AL	0.5522	0.60811	0.44029	0.56637	0.55061	0.57883	0.47487	0.5916	0.43928	0.53238	0.53535	0.49886	0.50704	0.55529	0.60424	0.60093	0.58119	0.57797	0.60031	0.57742	0.60687	0.60797	0.58128	0.58171	0.52638	0.52144	0.53004	0.51908	0.5181	0.50071	0.50846	0.53103	0.5645	0.41644	0.41558	0.48365	0.48233	0.47694	0.4788	0.51327	0.49859	0.47614	0.47744	0.57735	0.57508	0.44743	0.57765	0.57662	0.57778
SD183_AL	0.52052	0.5793	0.51864	0.54524	0.49202	0.61897	0.47825	0.53702	0.51766	0.52539	0.57601	0.50311	0.53293	0.49415	0.59934	0.59547	0.51479	0.50964	0.59581	0.51118	0.60032	0.60171	0.5139	0.51425	0.49997	0.51331	0.51351	0.4993	0.47428	0.44341	0.50281	0.56026	0.58674	0.50941	0.50961	0.4941	0.49295	0.47494	0.47164	0.5508	0.49591	0.481	0.47585	0.4816	0.5161	0.46143	0.51756	0.51636	0.51771
SD184_AL	0.57293	0.58861	0.47626	0.53489	0.5511	0.5292	0.49683	0.50962	0.47669	0.53549	0.5567	0.54564	0.49689	0.55789	0.59879	0.59615	0.54622	0.54396	0.59538	0.54181	0.59977	0.60219	0.54439	0.54529	0.53854	0.54831	0.54515	0.55098	0.54911	0.56775	0.47593	0.48561	0.56744	0.52903	0.52739	0.48197	0.48272	0.50352	0.50119	0.43143	0.55674	0.50147	0.50086	0.57744	0.57201	0.48815	0.57421	0.57377	0.57472
SD185_AL	0.57306	0.57516	0.49316	0.55001	0.54281	0.54345	0.50439	0.52388	0.49347	0.53054	0.55973	0.53665	0.51172	0.54824	0.57774	0.57578	0.55478	0.55164	0.57412	0.55155	0.58012	0.58063	0.55444	0.55504	0.55242	0.55442	0.55993	0.55496	0.54388	0.53447	0.53538	0.51451	0.57376	0.55316	0.55414	0.48541	0.48493	0.50966	0.50676	0.14814	0.53806	0.50884	0.50664	0.57444	0.54662	0.47696	0.54839	0.54826	0.5493
SD186_AL	0.5234	0.60768	0.48205	0.53939	0.52816	0.59658	0.4422	0.57018	0.48184	0.53291	0.5337	0.50662	0.52378	0.53208	0.59933	0.59495	0.56948	0.56561	0.59574	0.56374	0.59892	0.60212	0.56921	0.57004	0.47273	0.48045	0.48341	0.50319	0.47491	0.49313	0.49978	0.51536	0.57459	0.49455	0.49179	0.44767	0.44808	0.44491	0.43719	0.53469	0.52012	0.44408	0.43754	0.55713	0.55397	0.44699	0.55611	0.55504	0.55636
SD187_AL	0.53931	0.59357	0.47321	0.51648	0.51861	0.58561	0.44525	0.56173	0.47213	0.54273	0.53452	0.49658	0.52597	0.52399	0.60316	0.59961	0.56712	0.56396	0.59913	0.56238	0.60311	0.60516	0.56685	0.56732	0.49453	0.49033	0.50051	0.48312	0.48699	0.49471	0.49227	0.52113	0.56562	0.49005	0.48885	0.45494	0.45576	0.44949	0.44105	0.53893	0.51186	0.44504	0.44114	0.55281	0.55727	0.44375	0.55913	0.55769	0.55935
SD188_AL	0.5228	0.59394	0.48033	0.53364	0.5141	0.60608	0.46327	0.56672	0.47949	0.52062	0.53808	0.49675	0.53024	0.51854	0.61004	0.60538	0.56579	0.56171	0.60555	0.55979	0.6097	0.61212	0.56543	0.56592	0.48775	0.48414	0.49442	0.49505	0.47585	0.50062	0.51572	0.52708	0.57006	0.49632	0.49372	0.45901	0.46033	0.46811	0.46539	0.53854	0.50568	0.467	0.46776	0.5569	0.54668	0.43858	0.54852	0.54787	0.54894
SD189_AL	0.53192	0.59941	0.49245	0.55789	0.55533	0.51935	0.51016	0.57755	0.49348	0.51424	0.53813	0.56888	0.49777	0.5611	0.5552	0.55247	0.56955	0.56651	0.55136	0.56599	0.55566	0.55821	0.57093	0.57184	0.54798	0.54566	0.55441	0.53305	0.55378	0.55068	0.51488	0.5257	0.55851	0.54788	0.54628	0.51527	0.51654	0.51298	0.51181	0.52972	0.55773	0.51174	0.51251	0.58271	0.578	0.47615	0.58134	0.57979	0.58115
N1_AL	0.58966	0.60838	0.60141	0.60512	0.58011	0.63824	0.59269	0.59158	0.59968	0.56517	0.59975	0.57997	0.59699	0.58357	0.61136	0.60955	0.59439	0.59094	0.60826	0.59017	0.61454	0.61377	0.59469	0.59542	0.57716	0.57625	0.57389	0.58138	0.58889	0.59396	0.59103	0.60725	0.59356	0.577	0.57702	0.5995	0.59968	0.59307	0.59277	0.61855	0.59188	0.59529	0.59257	0.60174	0.59062	0.54092	0.59089	0.59117	0.59145
N2_AL	0.52263	0.59266	0.46666	0.54753	0.50596	0.58404	0.46456	0.54611	0.46731	0.52308	0.52227	0.51332	0.50474	0.51136	0.5755	0.57229	0.52293	0.52016	0.57216	0.51781	0.57818	0.57841	0.52079	0.5212	0.4808	0.48043	0.47187	0.48308	0.47938	0.50272	0.49678	0.53637	0.57182	0.52468	0.52376	0.4738	0.47438	0.46724	0.46884	0.53814	0.50724	0.46917	0.46811	0.539	0.51773	0.4141	0.51848	0.51811	0.5187
N3_AL	0.536	0.60052	0.48923	0.5563	0.51628	0.58565	0.49925	0.54407	0.48938	0.52551	0.54462	0.53706	0.502	0.5209	0.57215	0.56948	0.52689	0.52452	0.56863	0.52195	0.57513	0.57463	0.52493	0.52488	0.50475	0.50165	0.49487	0.51653	0.50401	0.52163	0.5046	0.54023	0.56564	0.53592	0.53428	0.49725	0.49821	0.49962	0.50081	0.53872	0.53797	0.50074	0.50241	0.54852	0.52556	0.44318	0.52526	0.52528	0.52545
N4_AL	0.55286	0.61518	0.51738	0.58407	0.54952	0.62137	0.49322	0.58189	0.51782	0.52509	0.55817	0.5343	0.55985	0.55239	0.59897	0.59525	0.56099	0.55779	0.59379	0.55754	0.59894	0.60117	0.55899	0.55906	0.50922	0.51702	0.50995	0.49217	0.51961	0.54521	0.54823	0.56851	0.60257	0.53418	0.5351	0.51471	0.51511	0.49478	0.49688	0.55584	0.52694	0.49703	0.49598	0.57629	0.545	0.43655	0.54632	0.54604	0.5465
N5_AL	0.56793	0.6164	0.41705	0.55604	0.54396	0.53177	0.45338	0.57865	0.41753	0.5414	0.52458	0.51084	0.46716	0.54934	0.60843	0.60548	0.55601	0.55275	0.60435	0.55147	0.60799	0.61052	0.55621	0.55637	0.52441	0.51436	0.52882	0.50749	0.49934	0.53086	0.47149	0.47739	0.55054	0.50277	0.50262	0.4309	0.43144	0.45707	0.45546	0.49175	0.50117	0.45345	0.45373	0.55804	0.58168	0.43169	0.58535	0.58446	0.58626
N6_AL	0.54103	0.62545	0.46136	0.57119	0.53818	0.59772	0.46629	0.58536	0.46174	0.52302	0.53059	0.52297	0.52224	0.54139	0.59626	0.59246	0.54657	0.54459	0.59115	0.54282	0.59914	0.59934	0.5445	0.5448	0.49348	0.48776	0.49067	0.44605	0.50267	0.52268	0.51068	0.54994	0.58572	0.52481	0.52645	0.47896	0.48056	0.4701	0.47376	0.54925	0.50507	0.47026	0.47306	0.56759	0.55026	0.40799	0.55103	0.55036	0.55135
N7_AL	0.55152	0.61774	0.48092	0.57345	0.53715	0.59213	0.50854	0.54912	0.48158	0.53394	0.56462	0.52683	0.50318	0.5402	0.58339	0.58139	0.54274	0.54096	0.57988	0.53884	0.58988	0.58752	0.54096	0.54199	0.5248	0.52405	0.5168	0.5359	0.5162	0.54614	0.52547	0.54256	0.57313	0.53408	0.5337	0.50388	0.5046	0.51253	0.51364	0.53592	0.51304	0.51047	0.5151	0.57091	0.536	0.44628	0.53658	0.53654	0.53739
N8_AL	0.56745	0.6154	0.41554	0.55505	0.54447	0.53188	0.45412	0.57783	0.41721	0.54092	0.5243	0.50814	0.46791	0.5488	0.6069	0.60377	0.55442	0.55141	0.60285	0.55028	0.60724	0.6089	0.55506	0.5551	0.52348	0.51341	0.52773	0.50695	0.49907	0.52795	0.4711	0.47847	0.55152	0.50114	0.50134	0.43	0.43078	0.4565	0.45508	0.49016	0.49831	0.45318	0.45349	0.55743	0.58104	0.43094	0.5846	0.58408	0.58601
N9_AL	0.57278	0.61231	0.43978	0.59032	0.5557	0.5941	0.50081	0.57263	0.44024	0.54853	0.56772	0.38584	0.53358	0.56026	0.59729	0.59441	0.52443	0.52264	0.59272	0.52213	0.59764	0.59956	0.52291	0.52247	0.54051	0.54056	0.53446	0.52783	0.52144	0.44049	0.54028	0.56501	0.58666	0.48777	0.48676	0.51293	0.51217	0.50222	0.50712	0.53402	0.36803	0.50512	0.50509	0.56827	0.57684	0.42794	0.57845	0.57788	0.57872
N10_AL	0.57323	0.61093	0.4412	0.59017	0.55565	0.595	0.50005	0.57107	0.44145	0.54821	0.56711	0.38633	0.53213	0.56019	0.59667	0.59401	0.5232	0.52137	0.59195	0.52159	0.59707	0.5992	0.52152	0.5215	0.54053	0.54173	0.53494	0.52607	0.52156	0.44086	0.54063	0.56522	0.58716	0.48827	0.48736	0.51223	0.5115	0.50123	0.50672	0.53309	0.36827	0.50449	0.50436	0.5683	0.5756	0.42693	0.57753	0.57674	0.57766
N11_AL	0.55728	0.60705	0.42933	0.56796	0.53372	0.55419	0.45959	0.56554	0.43096	0.5266	0.52486	0.50372	0.47744	0.53779	0.58642	0.5836	0.54298	0.54015	0.58277	0.54024	0.58611	0.59005	0.54261	0.54324	0.48729	0.48189	0.49098	0.49971	0.49509	0.51566	0.48447	0.49793	0.56175	0.50279	0.50137	0.45761	0.4591	0.46477	0.4625	0.49393	0.4892	0.46143	0.46079	0.55579	0.55497	0.4196	0.55824	0.55717	0.55876
N12_AL	0.53825	0.62262	0.45984	0.56932	0.53508	0.59514	0.46372	0.58229	0.46056	0.51917	0.52799	0.52153	0.52046	0.5404	0.59389	0.59037	0.54455	0.54202	0.58906	0.54022	0.59614	0.59688	0.54252	0.54303	0.4917	0.4863	0.49062	0.44625	0.50093	0.52046	0.50786	0.54735	0.584	0.5234	0.52311	0.47678	0.47778	0.46891	0.47123	0.54672	0.50285	0.46826	0.47169	0.56564	0.54834	0.40172	0.54876	0.54786	0.54967
N13_AL	0.54947	0.58108	0.49985	0.54473	0.52491	0.59573	0.50961	0.53753	0.50008	0.54077	0.5418	0.53938	0.53268	0.5288	0.58976	0.58589	0.53971	0.53783	0.5855	0.53487	0.5919	0.59163	0.53787	0.53823	0.50494	0.50494	0.49841	0.53426	0.51659	0.51184	0.52777	0.53829	0.58906	0.53313	0.53241	0.51251	0.51259	0.51352	0.51246	0.53736	0.53746	0.51171	0.51387	0.55133	0.52805	0.45935	0.52768	0.52836	0.52795
N14_AL	0.5389	0.62377	0.46283	0.57023	0.53755	0.59641	0.46606	0.58398	0.4631	0.52028	0.52971	0.52262	0.52145	0.54145	0.59364	0.58985	0.54528	0.54278	0.58926	0.54157	0.59626	0.59659	0.54339	0.54398	0.49324	0.48665	0.49052	0.44518	0.50162	0.52179	0.50895	0.55088	0.58417	0.52504	0.5254	0.47963	0.48055	0.47052	0.47342	0.5491	0.50463	0.47036	0.47364	0.56615	0.54946	0.40495	0.55026	0.54966	0.55035
N15_AL	0.53735	0.61789	0.47669	0.57248	0.54042	0.58193	0.5083	0.5639	0.47653	0.53274	0.55709	0.50786	0.49985	0.54527	0.5812	0.57767	0.55508	0.55283	0.57675	0.54996	0.5837	0.58277	0.55281	0.5532	0.51617	0.50991	0.50771	0.52637	0.5179	0.52944	0.53264	0.56121	0.57289	0.53393	0.53276	0.50696	0.5071	0.50819	0.51058	0.52861	0.50416	0.50969	0.5115	0.56632	0.55465	0.44053	0.5555	0.555	0.55564
N16_AL	0.53839	0.62421	0.46144	0.57006	0.53598	0.5968	0.46512	0.58475	0.46169	0.51948	0.52982	0.52221	0.52092	0.54125	0.59481	0.59123	0.54627	0.54418	0.59007	0.54165	0.59738	0.59792	0.5442	0.54434	0.49281	0.48776	0.49165	0.44599	0.50126	0.52107	0.50976	0.55022	0.58363	0.52399	0.52517	0.47803	0.47892	0.4694	0.47234	0.54923	0.50383	0.46888	0.47328	0.56665	0.54898	0.40336	0.54999	0.54914	0.5502
N17_AL	0.56485	0.60874	0.45668	0.55876	0.52781	0.61243	0.44855	0.56639	0.45604	0.53836	0.53049	0.48239	0.52095	0.53321	0.58787	0.58534	0.55563	0.55212	0.58332	0.55111	0.59124	0.59132	0.55421	0.5543	0.50253	0.5044	0.50276	0.47098	0.50358	0.49111	0.50874	0.55438	0.58544	0.44802	0.44655	0.47247	0.47267	0.4491	0.44924	0.54598	0.47514	0.44814	0.45178	0.56371	0.55558	0.43382	0.55728	0.55548	0.5569
N18_AL	0.54489	0.58962	0.4969	0.54735	0.51146	0.61233	0.44342	0.54911	0.49719	0.48776	0.53011	0.53457	0.5319	0.51647	0.56997	0.5663	0.53023	0.5272	0.56523	0.52734	0.57227	0.57315	0.52984	0.53094	0.46376	0.46124	0.46507	0.44376	0.50915	0.52956	0.51229	0.52531	0.58717	0.52002	0.52085	0.45966	0.46053	0.45017	0.45273	0.53832	0.52538	0.44366	0.45062	0.55277	0.53364	0.41294	0.53363	0.53325	0.53401
N19_AL	0.55977	0.61958	0.44632	0.56844	0.52896	0.58229	0.45603	0.57729	0.44794	0.53112	0.53026	0.52218	0.50912	0.5332	0.5955	0.59176	0.53361	0.53144	0.59193	0.5312	0.59826	0.59861	0.5317	0.53311	0.48889	0.47868	0.48301	0.46198	0.49253	0.52308	0.4945	0.54956	0.58353	0.51981	0.52098	0.47238	0.47285	0.46001	0.46312	0.54076	0.50654	0.45932	0.46397	0.57179	0.54823	0.41102	0.55021	0.54855	0.55042
N20_AL	0.53813	0.62256	0.44645	0.56431	0.53494	0.59411	0.45501	0.58334	0.44747	0.51777	0.53355	0.51661	0.51855	0.53986	0.59213	0.58947	0.54366	0.54216	0.5869	0.53993	0.59529	0.59547	0.54245	0.54287	0.49268	0.48729	0.48302	0.44599	0.49639	0.51725	0.50811	0.54668	0.58567	0.51056	0.5121	0.46942	0.47011	0.45939	0.46286	0.54477	0.49762	0.459	0.46305	0.56396	0.54562	0.39902	0.54656	0.54563	0.5471
N21_AL	0.57926	0.5763	0.57	0.58972	0.55316	0.61196	0.54732	0.58944	0.56858	0.55656	0.56702	0.58824	0.57719	0.55751	0.56717	0.56703	0.59974	0.59696	0.56537	0.59807	0.57146	0.57005	0.60139	0.60131	0.57604	0.57055	0.56532	0.56524	0.57575	0.59566	0.59265	0.58265	0.57857	0.5893	0.59057	0.56302	0.56301	0.55204	0.552	0.54868	0.58169	0.55126	0.55094	0.59889	0.5433	0.52446	0.54494	0.54539	0.54485
N22_AL	0.57049	0.61728	0.42255	0.5753	0.55451	0.57042	0.47494	0.54864	0.42357	0.54112	0.56282	0.47722	0.52603	0.55938	0.59982	0.59567	0.53237	0.52938	0.59544	0.5289	0.59885	0.60235	0.53191	0.53194	0.52286	0.52067	0.5269	0.51177	0.4963	0.46451	0.50034	0.54762	0.57853	0.49447	0.4928	0.47921	0.47867	0.47743	0.47937	0.52058	0.45631	0.47687	0.47969	0.54909	0.57248	0.43034	0.5744	0.57285	0.57458
N23_AL	0.55609	0.61166	0.48155	0.5827	0.55083	0.58401	0.49433	0.58515	0.48158	0.52832	0.53053	0.4664	0.51687	0.55491	0.5909	0.58797	0.56336	0.56058	0.5858	0.55983	0.59267	0.59253	0.56094	0.56144	0.5193	0.51493	0.51734	0.49428	0.5292	0.4968	0.51817	0.54163	0.5869	0.5204	0.52184	0.50925	0.51003	0.49532	0.49854	0.54811	0.44194	0.49498	0.49803	0.57701	0.56637	0.43893	0.56806	0.56717	0.5682
N24_AL	0.58371	0.60539	0.59001	0.59851	0.57288	0.63182	0.58351	0.58584	0.58932	0.55884	0.5933	0.57101	0.58965	0.57636	0.6064	0.60468	0.58661	0.58359	0.60424	0.58211	0.60985	0.60872	0.58745	0.58754	0.56732	0.56609	0.56499	0.57111	0.58229	0.58457	0.58287	0.60036	0.59064	0.56876	0.56922	0.58991	0.59001	0.58342	0.58259	0.61072	0.58247	0.5857	0.58333	0.59458	0.58444	0.53202	0.58493	0.58499	0.58538
N25_AL	0.56096	0.58375	0.59995	0.59216	0.57496	0.57786	0.59207	0.60114	0.59732	0.51336	0.59384	0.61264	0.54727	0.57819	0.15253	0.1673	0.58213	0.57926	0.16455	0.57979	0.12864	0.14633	0.58032	0.58084	0.5958	0.59612	0.59154	0.59432	0.61362	0.60641	0.60743	0.58996	0.57129	0.60364	0.60536	0.59854	0.59824	0.59454	0.59268	0.58371	0.61364	0.59214	0.59219	0.61423	0.59	0.5389	0.59078	0.58958	0.59063
N26_AL	0.56175	0.58439	0.603	0.59354	0.57599	0.57846	0.59326	0.60355	0.59994	0.51485	0.59664	0.61468	0.55015	0.5786	0.14963	0.15781	0.58475	0.58162	0.15789	0.58253	0.11733	0.13089	0.58236	0.58384	0.59838	0.59959	0.59321	0.59565	0.61592	0.60951	0.60997	0.59176	0.57361	0.60669	0.6087	0.60023	0.60001	0.59592	0.59453	0.58524	0.61611	0.59406	0.59376	0.61676	0.59057	0.54248	0.59193	0.59006	0.59172
N27_AL	0.50373	0.57827	0.46544	0.52637	0.50421	0.58868	0.449	0.53387	0.46547	0.51735	0.53459	0.45374	0.51477	0.50801	0.57175	0.56794	0.52039	0.51664	0.56834	0.51711	0.57092	0.57421	0.52039	0.52095	0.47699	0.48604	0.48033	0.49509	0.46465	0.42932	0.50223	0.51638	0.569	0.50112	0.50274	0.46562	0.46501	0.45135	0.44771	0.48957	0.46323	0.4502	0.44686	0.50796	0.50881	0.42261	0.51072	0.51015	0.51072
N28_AL	0.57025	0.61069	0.46842	0.57343	0.53878	0.60874	0.49916	0.55848	0.46709	0.53184	0.55154	0.49675	0.54262	0.54337	0.60492	0.60119	0.5194	0.51736	0.6007	0.51633	0.60558	0.60645	0.51724	0.518	0.51384	0.51424	0.50795	0.51363	0.5115	0.49912	0.51122	0.5603	0.57684	0.53926	0.53945	0.50477	0.50485	0.50361	0.5065	0.54254	0.49949	0.50174	0.50595	0.51803	0.54482	0.44299	0.54681	0.54562	0.54734
N29_AL	0.61193	0.56355	0.64894	0.61718	0.64678	0.56899	0.64997	0.58585	0.6478	0.58168	0.60671	0.65698	0.62575	0.65106	0.58617	0.5863	0.61736	0.6149	0.58535	0.61532	0.59091	0.58894	0.61851	0.61869	0.65248	0.64979	0.65039	0.65313	0.64572	0.66189	0.64561	0.60902	0.55742	0.64567	0.64648	0.6472	0.64808	0.65162	0.65098	0.63029	0.65342	0.65256	0.6509	0.62388	0.65686	0.60667	0.65699	0.65722	0.65782
N30_AL	0.49618	0.58494	0.51497	0.5116	0.5048	0.61585	0.43062	0.56864	0.51351	0.53456	0.53764	0.49611	0.53702	0.5074	0.59718	0.59277	0.57593	0.57157	0.59418	0.57086	0.59773	0.60037	0.57596	0.57604	0.46383	0.47695	0.46051	0.48922	0.43998	0.43149	0.50011	0.51693	0.58891	0.52894	0.53165	0.44181	0.44096	0.42428	0.41727	0.53286	0.50157	0.43146	0.42103	0.51751	0.50765	0.44973	0.50998	0.50819	0.50931
N31_AL	0.501	0.59997	0.46659	0.55045	0.51429	0.60726	0.45893	0.55333	0.46729	0.53319	0.51063	0.49733	0.51961	0.51816	0.59908	0.59517	0.53658	0.53324	0.59526	0.53314	0.60163	0.60257	0.53397	0.53416	0.46228	0.46179	0.44785	0.4699	0.45799	0.48612	0.47649	0.52962	0.58544	0.51777	0.51919	0.46934	0.46941	0.46118	0.45606	0.55441	0.48728	0.46338	0.45631	0.54448	0.52566	0.42132	0.52789	0.52591	0.52709
N32_AL	0.54216	0.60469	0.47766	0.56641	0.50779	0.59524	0.50033	0.56104	0.478	0.52724	0.55087	0.51342	0.50875	0.51119	0.59635	0.59422	0.52774	0.52463	0.59178	0.52511	0.59991	0.60039	0.52429	0.52502	0.52567	0.52059	0.52363	0.4934	0.52316	0.54689	0.49447	0.55051	0.5648	0.50838	0.51005	0.5132	0.51334	0.50161	0.50449	0.56136	0.50074	0.50275	0.50323	0.57015	0.55496	0.43063	0.55565	0.55552	0.55663
N33_AL	0.55859	0.59071	0.57632	0.58296	0.59761	0.59335	0.60174	0.57696	0.57599	0.5789	0.62525	0.55683	0.56955	0.6005	0.60174	0.59979	0.55738	0.55566	0.5991	0.55687	0.60188	0.60551	0.55772	0.55874	0.60957	0.61451	0.6176	0.60592	0.60515	0.57255	0.60264	0.63007	0.61602	0.5902	0.58992	0.60859	0.6095	0.60459	0.60484	0.59144	0.55727	0.60484	0.60445	0.59188	0.62339	0.53745	0.62395	0.62355	0.62424
N34_AL	0.56052	0.59086	0.57669	0.58429	0.59905	0.59365	0.60235	0.57738	0.57676	0.58022	0.62636	0.55872	0.57013	0.60152	0.60176	0.60049	0.55742	0.55658	0.59999	0.55738	0.6023	0.6067	0.55806	0.55842	0.61082	0.61602	0.61847	0.60718	0.60634	0.57348	0.60344	0.63023	0.61742	0.59134	0.59065	0.6103	0.61027	0.60524	0.60608	0.59079	0.55725	0.60531	0.60503	0.59205	0.62447	0.53973	0.62534	0.62487	0.62526
N35_AL	0.51929	0.605	0.46606	0.56681	0.53795	0.58122	0.47376	0.56824	0.46576	0.507	0.51614	0.52254	0.52203	0.54199	0.57	0.56728	0.55317	0.55075	0.56567	0.55059	0.57146	0.57411	0.55094	0.55236	0.50575	0.49787	0.49983	0.48439	0.51899	0.52128	0.49849	0.54024	0.5714	0.52424	0.52547	0.48938	0.48877	0.47548	0.47762	0.53713	0.51207	0.47506	0.47653	0.56577	0.55287	0.41639	0.55449	0.55382	0.5549
N36_AL	0.55925	0.60691	0.48726	0.57819	0.54394	0.61074	0.52694	0.54539	0.48627	0.53318	0.57304	0.4417	0.53093	0.54765	0.59484	0.59172	0.49401	0.49233	0.59062	0.49342	0.59709	0.59738	0.49213	0.49187	0.53475	0.54004	0.53175	0.51607	0.54487	0.48902	0.52242	0.57154	0.58776	0.49473	0.49593	0.53482	0.5354	0.52796	0.53019	0.56513	0.46063	0.53129	0.53081	0.54791	0.58316	0.44285	0.58461	0.58313	0.58492
N37_AL	0.55864	0.60326	0.48648	0.57665	0.54212	0.60874	0.52599	0.54469	0.48549	0.53241	0.57191	0.44138	0.52808	0.54605	0.59227	0.58888	0.4966	0.49434	0.58803	0.49532	0.59492	0.59414	0.4945	0.49414	0.53396	0.53886	0.53031	0.51713	0.54347	0.48712	0.5214	0.57067	0.58417	0.49396	0.49326	0.53422	0.53409	0.52704	0.52933	0.56272	0.45864	0.53024	0.52887	0.54737	0.5793	0.44193	0.58088	0.58023	0.58117
N38_AL	0.54507	0.59892	0.47873	0.53144	0.50262	0.54667	0.50773	0.56311	0.47969	0.53979	0.54773	0.53573	0.45625	0.50821	0.59626	0.59308	0.54055	0.53812	0.59368	0.53663	0.59935	0.59866	0.53725	0.53807	0.54174	0.53906	0.5396	0.54342	0.53124	0.54055	0.48189	0.51643	0.56517	0.52614	0.52413	0.48779	0.48775	0.50861	0.50891	0.51052	0.53992	0.50786	0.50796	0.56405	0.56737	0.46159	0.56984	0.56944	0.57062
N39_AL	0.55733	0.59001	0.50085	0.53842	0.52137	0.59621	0.49125	0.54449	0.49996	0.52975	0.56976	0.56263	0.5309	0.52691	0.58293	0.58074	0.52975	0.5278	0.5786	0.5264	0.58204	0.58534	0.5285	0.52898	0.5109	0.51093	0.50834	0.49324	0.53341	0.553	0.49217	0.53053	0.57442	0.51071	0.51003	0.50676	0.50823	0.49425	0.4941	0.55817	0.54791	0.49425	0.49471	0.5654	0.55643	0.4631	0.5582	0.55756	0.55879
N40_AL	0.59695	0.61776	0.48747	0.57843	0.56242	0.5922	0.52809	0.57314	0.48763	0.55239	0.56919	0.48723	0.53475	0.56776	0.59878	0.59593	0.56144	0.55774	0.59461	0.5576	0.59824	0.60043	0.55911	0.55924	0.53196	0.5282	0.52868	0.52982	0.53495	0.52441	0.5387	0.54066	0.59783	0.53456	0.5333	0.5193	0.52068	0.53175	0.53413	0.51363	0.48365	0.5326	0.53327	0.59374	0.56964	0.4629	0.57072	0.57005	0.57138
N41_AL	0.53825	0.58586	0.44908	0.51181	0.51805	0.5662	0.21986	0.55034	0.44906	0.52197	0.52243	0.51016	0.50405	0.52515	0.59987	0.59581	0.53542	0.53343	0.59615	0.53049	0.60041	0.60293	0.534	0.53445	0.47239	0.47102	0.4701	0.47375	0.45618	0.48481	0.4801	0.44207	0.55682	0.50362	0.50438	0.12132	0.11504	0.23491	0.2411	0.48985	0.50212	0.22127	0.23792	0.54368	0.54073	0.40675	0.54276	0.54072	0.54374
N42_AL	0.56133	0.58384	0.6039	0.59489	0.57593	0.58016	0.59404	0.60116	0.60078	0.51286	0.59266	0.61646	0.54581	0.57953	0.12221	0.13839	0.58285	0.57997	0.13756	0.57992	0.14655	0.13353	0.58106	0.58217	0.59914	0.60003	0.5942	0.59451	0.61678	0.61096	0.61064	0.59158	0.57356	0.60703	0.60835	0.60113	0.60129	0.59676	0.5948	0.5846	0.61754	0.59429	0.59431	0.61648	0.58896	0.54113	0.58934	0.58783	0.5894
N43_AL	0.55751	0.5824	0.60059	0.59239	0.57317	0.57865	0.59052	0.59805	0.59745	0.51155	0.59077	0.61342	0.54354	0.57665	0.13505	0.14968	0.57988	0.57746	0.14934	0.57815	0.15562	0.14308	0.57841	0.57883	0.5958	0.59638	0.59116	0.59067	0.61269	0.60741	0.6077	0.59031	0.57261	0.60364	0.60544	0.59738	0.59785	0.59272	0.59116	0.5807	0.61362	0.59028	0.59053	0.61458	0.58726	0.53741	0.58766	0.58577	0.58787
N44_AL	0.56699	0.59941	0.5452	0.56842	0.53314	0.58809	0.53623	0.46505	0.54408	0.5437	0.57251	0.55901	0.54285	0.53792	0.58115	0.57804	0.11603	0.13382	0.57777	0.14493	0.58242	0.58302	0.13152	0.1275	0.55043	0.5582	0.5548	0.53147	0.5435	0.55064	0.52873	0.56942	0.57135	0.55294	0.55239	0.53375	0.53347	0.54131	0.54175	0.55962	0.56299	0.54241	0.54093	0.56514	0.57576	0.46927	0.57614	0.57535	0.57645
N45_AL	0.56025	0.59169	0.48386	0.56245	0.53015	0.54911	0.49893	0.49461	0.48405	0.52938	0.54049	0.49208	0.51035	0.53517	0.56616	0.56263	0.33194	0.33506	0.56156	0.33271	0.56476	0.56737	0.33343	0.33374	0.51397	0.51692	0.51421	0.50005	0.51286	0.51087	0.50285	0.53364	0.56464	0.51994	0.51778	0.49197	0.49284	0.50295	0.50383	0.525	0.48763	0.50419	0.50358	0.55667	0.56162	0.43632	0.56265	0.56177	0.5626
N46_AL	0.56929	0.60144	0.54425	0.5669	0.53516	0.58811	0.53528	0.46527	0.54359	0.54686	0.57231	0.56103	0.54124	0.53832	0.58038	0.57705	0.12427	0.13598	0.57694	0.15027	0.58146	0.58217	0.11247	0.1088	0.54893	0.55901	0.55331	0.53142	0.54387	0.55218	0.52805	0.56942	0.57412	0.55372	0.55374	0.53284	0.53297	0.53959	0.5403	0.55973	0.56432	0.5411	0.53971	0.5659	0.57631	0.46814	0.5768	0.57636	0.57667
N47_AL	0.55037	0.59105	0.50578	0.55921	0.53897	0.59511	0.48703	0.52365	0.5048	0.51768	0.57324	0.51431	0.531	0.54391	0.59202	0.58868	0.51749	0.51564	0.58801	0.51404	0.59398	0.59484	0.51776	0.51793	0.51729	0.51937	0.52237	0.47683	0.52802	0.53896	0.52487	0.55364	0.59037	0.50333	0.50401	0.50927	0.50946	0.49352	0.49521	0.53635	0.51319	0.49019	0.49424	0.5517	0.56239	0.45255	0.56287	0.56249	0.56339
N48_AL	0.56408	0.60101	0.45033	0.54703	0.53208	0.56811	0.43803	0.56033	0.44993	0.54109	0.54158	0.49992	0.50618	0.53583	0.58686	0.58443	0.5371	0.53416	0.58286	0.53352	0.58812	0.59044	0.53523	0.53528	0.51041	0.51403	0.51128	0.50702	0.51633	0.5109	0.48953	0.51079	0.56351	0.52391	0.52483	0.4476	0.44772	0.44189	0.44578	0.50992	0.501	0.44071	0.44338	0.56652	0.53214	0.42456	0.53384	0.53311	0.53501
N49_AL	0.55667	0.59248	0.46301	0.57106	0.5378	0.61062	0.4958	0.56135	0.46078	0.538	0.55122	0.47421	0.53324	0.54235	0.60508	0.60346	0.55549	0.55219	0.60025	0.55132	0.60764	0.60765	0.55542	0.55561	0.54097	0.53793	0.54511	0.51864	0.52762	0.49273	0.52532	0.54763	0.56757	0.15374	0.15249	0.50781	0.50662	0.49605	0.49669	0.55715	0.49357	0.49684	0.49801	0.56987	0.58132	0.46791	0.58362	0.58218	0.58377
N50_AL	0.57	0.60007	0.5303	0.57058	0.55304	0.5741	0.53161	0.58435	0.53054	0.55477	0.57326	0.56713	0.54393	0.55804	0.57236	0.56954	0.57033	0.56778	0.56922	0.56751	0.57366	0.57314	0.57135	0.57237	0.52249	0.51879	0.51847	0.54885	0.55752	0.56819	0.56617	0.57354	0.59511	0.57741	0.57668	0.546	0.54699	0.53603	0.53437	0.55748	0.56891	0.53468	0.53551	0.58164	0.58763	0.48074	0.58739	0.58715	0.58771
N51_AL	0.47411	0.57612	0.49193	0.51875	0.49893	0.58569	0.42041	0.55069	0.49129	0.46421	0.53441	0.51665	0.48584	0.50489	0.57691	0.57416	0.54498	0.54161	0.57349	0.5399	0.57903	0.57929	0.54528	0.545	0.5084	0.50052	0.50823	0.48358	0.48716	0.48464	0.47114	0.50377	0.54531	0.4967	0.49603	0.436	0.43426	0.42	0.41894	0.52672	0.50754	0.42012	0.42541	0.52084	0.54229	0.42019	0.54443	0.54226	0.54469
N52_AL	0.47496	0.57473	0.49036	0.51701	0.49781	0.58408	0.42017	0.55005	0.48999	0.46339	0.53315	0.51335	0.48485	0.50378	0.57502	0.57185	0.54407	0.54105	0.57109	0.5382	0.57688	0.57729	0.54433	0.54435	0.50745	0.49994	0.5083	0.48189	0.48575	0.48248	0.471	0.5014	0.54293	0.49575	0.49501	0.43466	0.43247	0.41879	0.4191	0.52515	0.505	0.42009	0.42466	0.51893	0.54037	0.41888	0.542	0.54036	0.54303
N53_AL	0.4765	0.57769	0.49213	0.51923	0.50037	0.58574	0.41946	0.55218	0.49133	0.46557	0.53454	0.51598	0.48742	0.50521	0.57816	0.57505	0.5455	0.54205	0.57426	0.54078	0.5799	0.57998	0.54609	0.54546	0.50879	0.50053	0.50921	0.48401	0.48756	0.48449	0.47258	0.50338	0.54639	0.49653	0.49574	0.4354	0.43433	0.41878	0.41935	0.52584	0.50672	0.41887	0.42423	0.52107	0.54354	0.42123	0.54547	0.54288	0.54554
N54_AL	0.57259	0.61548	0.49851	0.55872	0.53634	0.58775	0.50011	0.52789	0.49879	0.54806	0.54345	0.53157	0.53049	0.54116	0.59538	0.59194	0.41106	0.4102	0.59216	0.41106	0.59752	0.59726	0.40862	0.40806	0.52996	0.53221	0.522	0.50768	0.5194	0.5139	0.52946	0.55144	0.58005	0.55056	0.55012	0.49699	0.49724	0.50427	0.50608	0.52661	0.52485	0.50445	0.50306	0.55323	0.56154	0.44563	0.56284	0.56133	0.56329
N55_AL	0.47574	0.57777	0.4924	0.51853	0.49992	0.58673	0.42195	0.55221	0.49183	0.46697	0.53562	0.51646	0.48751	0.50424	0.57705	0.57438	0.54586	0.54227	0.5732	0.54173	0.57967	0.57957	0.54642	0.54621	0.50863	0.5006	0.50882	0.48273	0.48948	0.48398	0.47348	0.50375	0.54519	0.49621	0.49767	0.43667	0.43458	0.42037	0.42199	0.52551	0.50644	0.42109	0.42577	0.5194	0.54208	0.42472	0.54494	0.54261	0.54494
N56_AL	0.61376	0.55433	0.64857	0.62355	0.65447	0.5703	0.65042	0.58309	0.647	0.59007	0.60006	0.65242	0.6342	0.65899	0.59075	0.59103	0.62394	0.62082	0.59049	0.62178	0.59524	0.59221	0.62557	0.62553	0.6559	0.65491	0.65688	0.65761	0.6497	0.66041	0.65232	0.61425	0.55713	0.64765	0.64807	0.64899	0.64976	0.65082	0.65018	0.63043	0.65231	0.65168	0.6501	0.62764	0.66659	0.60857	0.66744	0.66704	0.66811
N57_AL	0.61994	0.55406	0.66557	0.62047	0.64828	0.5575	0.66302	0.59634	0.66419	0.60189	0.61462	0.66917	0.63786	0.65265	0.59492	0.59427	0.63226	0.62951	0.59402	0.63007	0.59901	0.59754	0.63361	0.63357	0.66366	0.66117	0.66251	0.66404	0.66124	0.66659	0.66063	0.61785	0.56339	0.66234	0.66395	0.66094	0.66153	0.66439	0.66296	0.63779	0.66823	0.66533	0.66364	0.61617	0.66171	0.62167	0.66256	0.66289	0.66298
N58_AL	0.61828	0.55972	0.65648	0.62462	0.65468	0.55497	0.65768	0.59278	0.6557	0.60147	0.61369	0.66284	0.62985	0.65844	0.58575	0.58536	0.6314	0.62886	0.5846	0.62898	0.58931	0.58683	0.63319	0.63295	0.66142	0.66088	0.66146	0.66072	0.66035	0.66186	0.65257	0.61865	0.56706	0.65575	0.65734	0.65996	0.65978	0.6594	0.65821	0.62929	0.65887	0.65919	0.6583	0.61466	0.66296	0.62312	0.66386	0.66404	0.6645
N59_AL	0.61896	0.56349	0.65369	0.62776	0.65675	0.56283	0.65365	0.59536	0.65203	0.59294	0.61104	0.66015	0.62848	0.66092	0.5938	0.59303	0.62528	0.62302	0.59252	0.6231	0.59718	0.59498	0.62704	0.62678	0.65915	0.65813	0.65714	0.65489	0.65822	0.66719	0.65237	0.6094	0.55625	0.64823	0.64976	0.6541	0.65444	0.65484	0.65403	0.63962	0.65706	0.65575	0.65389	0.6222	0.66479	0.61313	0.66608	0.66597	0.66648
N60_AL	0.57044	0.61529	0.44667	0.57947	0.5403	0.59499	0.49514	0.56693	0.44556	0.52621	0.55556	0.48163	0.54202	0.54317	0.59014	0.58774	0.54141	0.53953	0.5866	0.53911	0.59251	0.59258	0.5393	0.54066	0.50839	0.50978	0.50483	0.50967	0.5126	0.51083	0.52941	0.56505	0.57887	0.5259	0.52706	0.49875	0.50011	0.49523	0.49799	0.52849	0.46254	0.49515	0.49796	0.53996	0.54806	0.42294	0.54967	0.54816	0.55094
N61_AL	0.62045	0.56203	0.65816	0.62031	0.64646	0.55982	0.6592	0.58856	0.65628	0.5991	0.60904	0.66529	0.63429	0.65103	0.59696	0.59768	0.62143	0.61862	0.59615	0.61858	0.59948	0.59817	0.62281	0.6231	0.66163	0.65915	0.66159	0.66239	0.65941	0.6654	0.65368	0.61426	0.55962	0.65595	0.65624	0.65666	0.65742	0.66054	0.65902	0.63382	0.66478	0.66067	0.65952	0.61456	0.65919	0.61578	0.65964	0.65918	0.65991
N62_AL	0.61585	0.5609	0.65985	0.61972	0.65289	0.5615	0.66147	0.60107	0.65895	0.60406	0.61613	0.66679	0.63152	0.6574	0.58951	0.59018	0.63767	0.63509	0.58925	0.63569	0.5954	0.59123	0.63949	0.63963	0.66198	0.66115	0.6619	0.66016	0.65696	0.66784	0.65938	0.62274	0.57089	0.65745	0.65809	0.65959	0.66053	0.66248	0.66182	0.63773	0.6621	0.66347	0.66232	0.62627	0.66299	0.62136	0.66383	0.66392	0.66453
N63_AL	0.58943	0.60938	0.59913	0.60589	0.57963	0.63763	0.59205	0.59121	0.59817	0.56317	0.59878	0.57869	0.59661	0.58385	0.61157	0.6098	0.59433	0.59103	0.60874	0.58922	0.61454	0.61387	0.59516	0.59531	0.57645	0.57469	0.57369	0.57928	0.5885	0.59214	0.58941	0.60715	0.59356	0.57502	0.57524	0.59946	0.59923	0.5921	0.59099	0.61795	0.59108	0.59414	0.59161	0.60123	0.59081	0.53784	0.59065	0.59076	0.59125
N64_AL	0.60576	0.54933	0.6317	0.60244	0.63763	0.55829	0.63343	0.57874	0.63082	0.57569	0.59282	0.64016	0.61161	0.64214	0.58027	0.57979	0.61205	0.60953	0.57966	0.6103	0.58501	0.58355	0.61374	0.61401	0.63935	0.63875	0.64151	0.64069	0.63711	0.64948	0.63105	0.59693	0.54419	0.63312	0.634	0.63123	0.63239	0.63288	0.63137	0.623	0.63637	0.63622	0.63514	0.6247	0.65024	0.59609	0.65142	0.65128	0.65193
N65_AL	0.52706	0.62872	0.49623	0.58012	0.55118	0.62054	0.49589	0.58389	0.49666	0.52692	0.53695	0.52938	0.55017	0.55697	0.59931	0.59576	0.55114	0.54858	0.59431	0.54607	0.60057	0.60127	0.54837	0.54941	0.50219	0.501	0.50151	0.48171	0.52316	0.53837	0.53816	0.57433	0.58608	0.5437	0.54507	0.51218	0.51262	0.49864	0.49752	0.56407	0.52447	0.499	0.49833	0.55324	0.56128	0.4272	0.56217	0.56141	0.56256
N66_AL	0.53462	0.61971	0.44386	0.57043	0.53047	0.58781	0.47199	0.56831	0.44386	0.51932	0.54208	0.48746	0.52378	0.5356	0.58591	0.58305	0.53964	0.53709	0.58008	0.53543	0.58753	0.58762	0.53957	0.5406	0.4965	0.48746	0.48511	0.4685	0.49327	0.50692	0.52074	0.55549	0.58534	0.51059	0.5094	0.48603	0.48687	0.47841	0.48	0.52212	0.47312	0.47796	0.47985	0.56655	0.55587	0.41204	0.55641	0.55572	0.55748
N67_AL	0.61392	0.55462	0.65624	0.60634	0.63645	0.55751	0.64968	0.59638	0.65595	0.60221	0.61232	0.65964	0.63542	0.6401	0.60271	0.60178	0.62392	0.62158	0.60149	0.62209	0.60531	0.60391	0.62547	0.62563	0.65026	0.64965	0.65104	0.6527	0.65113	0.65275	0.64963	0.61522	0.55904	0.64771	0.64846	0.64916	0.65031	0.65028	0.64914	0.63027	0.65755	0.65151	0.65071	0.61126	0.65121	0.60934	0.65231	0.65222	0.65261
N68_AL	0.61995	0.5532	0.64929	0.61714	0.64947	0.56536	0.64945	0.59144	0.64823	0.59177	0.6052	0.66032	0.6305	0.65324	0.57292	0.57296	0.62117	0.61863	0.57311	0.61978	0.57888	0.57484	0.62297	0.62266	0.65328	0.65487	0.65512	0.65208	0.65303	0.66753	0.64951	0.60952	0.55036	0.65049	0.65193	0.651	0.65171	0.65061	0.64965	0.63321	0.65596	0.65195	0.64953	0.63998	0.65974	0.61248	0.66063	0.66019	0.66048
N69_AL	0.61528	0.55568	0.65387	0.60561	0.63946	0.5569	0.64694	0.59315	0.65311	0.60411	0.61005	0.65667	0.63626	0.64317	0.60385	0.60277	0.61968	0.61738	0.60256	0.61758	0.60575	0.60486	0.62135	0.62097	0.65217	0.65135	0.6533	0.65212	0.65261	0.65491	0.64852	0.61255	0.5566	0.64536	0.64585	0.64661	0.64755	0.64852	0.6474	0.63019	0.65498	0.65004	0.64807	0.61213	0.65269	0.60696	0.65426	0.65406	0.65455
N70_AL	0.61948	0.556	0.65414	0.61479	0.64379	0.55765	0.64972	0.59733	0.6529	0.59675	0.61455	0.65995	0.62447	0.64791	0.59901	0.59852	0.6277	0.62486	0.59867	0.62518	0.60188	0.60034	0.62915	0.62873	0.66024	0.65654	0.65924	0.6554	0.65457	0.66149	0.64813	0.61162	0.56019	0.64946	0.65114	0.6518	0.6523	0.65036	0.6492	0.63279	0.65498	0.65137	0.64996	0.6074	0.65543	0.61225	0.65587	0.65591	0.6562
N71_AL	0.61554	0.55626	0.65041	0.619	0.65176	0.56945	0.65318	0.59385	0.64979	0.59861	0.60896	0.65798	0.62489	0.65608	0.59014	0.59007	0.62811	0.6253	0.58949	0.62603	0.59471	0.59132	0.62987	0.62969	0.65931	0.65848	0.6585	0.65642	0.65357	0.65604	0.65395	0.61441	0.54792	0.65157	0.65368	0.65237	0.65349	0.65422	0.65237	0.63284	0.6545	0.65527	0.65348	0.61106	0.65807	0.61561	0.6596	0.65958	0.66024
N72_AL	0.61815	0.55002	0.65007	0.61266	0.64187	0.54985	0.6471	0.58344	0.64839	0.58981	0.60379	0.65524	0.61855	0.64606	0.58134	0.58128	0.62399	0.62121	0.58012	0.62164	0.58469	0.58385	0.62539	0.62553	0.65634	0.65768	0.657	0.65255	0.65581	0.65683	0.64769	0.608	0.55195	0.64555	0.64652	0.64987	0.64999	0.64861	0.6474	0.62461	0.65228	0.64922	0.64816	0.61873	0.64991	0.60949	0.65124	0.65111	0.65155
N73_AL	0.61883	0.54971	0.6544	0.61664	0.64184	0.55118	0.65166	0.58686	0.65301	0.58937	0.60802	0.65946	0.61983	0.64533	0.5814	0.58129	0.62832	0.62568	0.5805	0.62643	0.58494	0.58395	0.62983	0.62973	0.65651	0.659	0.65796	0.65636	0.65683	0.65709	0.6512	0.61113	0.55522	0.65044	0.65191	0.65461	0.65471	0.65292	0.65208	0.62521	0.6565	0.65348	0.65235	0.61679	0.64947	0.61363	0.65047	0.65117	0.65145
N74_AL	0.53477	0.63183	0.51663	0.57102	0.57756	0.6112	0.55229	0.56444	0.51564	0.54657	0.57782	0.5208	0.5562	0.58204	0.58813	0.58579	0.52156	0.51941	0.58395	0.52044	0.58881	0.59044	0.5217	0.52221	0.5515	0.54915	0.55748	0.53155	0.5553	0.5423	0.56027	0.60803	0.58609	0.53944	0.53869	0.56236	0.56322	0.55419	0.55492	0.58255	0.52059	0.55556	0.55414	0.55524	0.61247	0.47408	0.61279	0.6124	0.61337
N75_AL	0.53364	0.63148	0.51639	0.5715	0.57746	0.61153	0.55231	0.56389	0.51602	0.54489	0.57822	0.52035	0.55633	0.58216	0.58773	0.58587	0.52067	0.51896	0.58396	0.51981	0.5888	0.5901	0.52142	0.52201	0.5519	0.54957	0.55826	0.53228	0.55501	0.54161	0.55931	0.60772	0.5849	0.53976	0.53875	0.56239	0.56303	0.5537	0.55502	0.58355	0.52129	0.5555	0.55399	0.55566	0.61275	0.4734	0.6132	0.61291	0.61357
N76_AL	0.5317	0.5791	0.53801	0.55881	0.53103	0.62014	0.5294	0.57862	0.53825	0.5242	0.55309	0.55446	0.54188	0.53481	0.58908	0.5856	0.56723	0.5649	0.58386	0.56263	0.59322	0.59209	0.56537	0.56535	0.5243	0.52464	0.52454	0.51129	0.57184	0.55661	0.54996	0.54925	0.59793	0.53979	0.54163	0.54216	0.54218	0.53305	0.53207	0.57184	0.55651	0.53233	0.53176	0.57449	0.56179	0.46875	0.56062	0.56178	0.56212
N77_AL	0.53421	0.63285	0.51462	0.57218	0.57889	0.61325	0.55109	0.56438	0.51526	0.54833	0.57855	0.52293	0.55516	0.58288	0.59049	0.58859	0.52157	0.51901	0.58693	0.52001	0.59179	0.59354	0.52116	0.52203	0.55395	0.55204	0.55983	0.52836	0.55561	0.54323	0.55942	0.60664	0.58651	0.53827	0.53818	0.5606	0.56156	0.55294	0.55388	0.5825	0.52294	0.55395	0.55248	0.55703	0.61335	0.47522	0.61376	0.61347	0.61411
N78_AL	0.53346	0.63081	0.51621	0.57104	0.57725	0.61145	0.55167	0.56433	0.51594	0.54569	0.57733	0.52087	0.55659	0.58147	0.58828	0.5856	0.52046	0.51838	0.58462	0.52026	0.5889	0.59044	0.52066	0.52153	0.55083	0.54773	0.55597	0.52993	0.55466	0.54221	0.55912	0.60688	0.58489	0.53975	0.54003	0.56202	0.56225	0.55334	0.5543	0.58159	0.52077	0.55499	0.55323	0.55451	0.61164	0.47379	0.61256	0.61225	0.61288
N79_AL	0.55227	0.60002	0.49045	0.55806	0.51962	0.60277	0.44365	0.57952	0.49014	0.51792	0.51728	0.54249	0.54298	0.5242	0.59237	0.58968	0.54553	0.54242	0.58701	0.54109	0.59229	0.59513	0.54413	0.54466	0.49717	0.4974	0.49155	0.46648	0.50237	0.52151	0.51437	0.52193	0.56055	0.52828	0.52956	0.45436	0.45373	0.44853	0.45436	0.5676	0.5262	0.44785	0.45144	0.56582	0.53699	0.41356	0.53785	0.53667	0.53773
N80_AL	0.55702	0.58522	0.50203	0.56055	0.53968	0.58303	0.47373	0.56706	0.50183	0.53465	0.54063	0.53629	0.52591	0.54337	0.59941	0.59644	0.54356	0.54032	0.59567	0.54051	0.60323	0.6033	0.54194	0.54356	0.5087	0.5191	0.52431	0.52034	0.53594	0.52687	0.51169	0.5377	0.58336	0.52152	0.52339	0.48254	0.48192	0.47487	0.47772	0.55242	0.53734	0.47114	0.47599	0.5784	0.5414	0.45943	0.54249	0.54186	0.54331
N81_AL	0.58271	0.59436	0.51881	0.60711	0.58464	0.56414	0.54955	0.55867	0.51835	0.57702	0.58838	0.50324	0.57911	0.58801	0.60148	0.59898	0.55185	0.55	0.5994	0.54996	0.60395	0.60533	0.5532	0.55311	0.55923	0.56226	0.56558	0.57304	0.5714	0.52867	0.58743	0.60514	0.62383	0.57005	0.5682	0.55627	0.55687	0.54912	0.54959	0.56329	0.51278	0.55228	0.55113	0.57232	0.59941	0.48867	0.60036	0.59896	0.60091
N82_AL	0.57339	0.61209	0.49994	0.57596	0.5601	0.59262	0.5261	0.56092	0.50105	0.53564	0.5684	0.52345	0.54499	0.56416	0.59087	0.58886	0.54697	0.54387	0.58731	0.54418	0.5927	0.59368	0.54478	0.54513	0.53293	0.53549	0.53111	0.52028	0.53356	0.55297	0.54648	0.54798	0.59827	0.55554	0.55634	0.52474	0.52589	0.52797	0.52749	0.52564	0.51687	0.5298	0.52804	0.57129	0.56481	0.45997	0.56599	0.5661	0.56619
N83_AL	0.5675	0.60695	0.44298	0.58645	0.54557	0.60554	0.47357	0.57583	0.44214	0.53712	0.5514	0.4299	0.53098	0.55031	0.59627	0.59324	0.56819	0.56455	0.59099	0.56338	0.59849	0.59867	0.56736	0.56693	0.5222	0.52431	0.52271	0.50568	0.50849	0.43922	0.51493	0.54947	0.58651	0.42049	0.41952	0.48248	0.48208	0.47476	0.4799	0.53829	0.42014	0.47669	0.48133	0.57075	0.57582	0.44187	0.57854	0.57709	0.57883
N84_AL	0.56349	0.59651	0.59063	0.58763	0.60327	0.58814	0.60911	0.57091	0.59089	0.58559	0.63423	0.57389	0.56755	0.60473	0.60673	0.60522	0.54801	0.54611	0.60432	0.54762	0.60701	0.61105	0.54741	0.54857	0.61392	0.61735	0.62222	0.61176	0.60497	0.58965	0.60989	0.6278	0.60708	0.59687	0.59663	0.60783	0.60813	0.61253	0.61282	0.58785	0.57299	0.61183	0.61187	0.60125	0.63076	0.54583	0.63173	0.63099	0.63189
N85_AL	0.57633	0.58334	0.58199	0.60061	0.59106	0.5738	0.60243	0.56467	0.58231	0.57238	0.62473	0.56197	0.55641	0.59367	0.59666	0.59528	0.53708	0.53504	0.59442	0.53538	0.59678	0.60122	0.53727	0.53755	0.6017	0.60496	0.6117	0.60293	0.59344	0.57771	0.59918	0.62045	0.59704	0.58604	0.58539	0.60081	0.60133	0.60582	0.60527	0.57734	0.56092	0.60481	0.60567	0.58764	0.62192	0.53371	0.6224	0.62223	0.62272
N86_AL	0.53977	0.60357	0.48297	0.56954	0.52759	0.60459	0.46885	0.56685	0.48252	0.51129	0.53882	0.50665	0.5232	0.53268	0.58075	0.5774	0.55319	0.55038	0.5763	0.54978	0.5784	0.58372	0.55124	0.55179	0.47141	0.47227	0.46623	0.49903	0.49315	0.50813	0.52721	0.5456	0.57521	0.5165	0.51471	0.47894	0.47941	0.47122	0.47197	0.53701	0.49402	0.47407	0.47046	0.55829	0.53867	0.41605	0.5405	0.53949	0.54099
N87_AL	0.54927	0.61814	0.45843	0.5869	0.5542	0.60804	0.50391	0.5687	0.45835	0.52493	0.5417	0.45483	0.51227	0.559	0.59205	0.58824	0.55705	0.5541	0.58781	0.5521	0.59384	0.59335	0.55462	0.55449	0.50495	0.50906	0.49733	0.52079	0.52601	0.49111	0.53409	0.5528	0.57839	0.48773	0.48536	0.50516	0.50582	0.50543	0.50578	0.53586	0.45465	0.50744	0.50435	0.58064	0.57167	0.42279	0.57191	0.57117	0.57304
N88_AL	0.56375	0.61284	0.49906	0.57676	0.55661	0.61232	0.51158	0.53352	0.49817	0.54285	0.58177	0.47017	0.5394	0.56094	0.60073	0.59735	0.48899	0.48647	0.5968	0.48894	0.59915	0.60309	0.48938	0.49034	0.52928	0.53484	0.52962	0.52105	0.53471	0.49624	0.52834	0.58032	0.58364	0.51027	0.50937	0.52714	0.52785	0.5135	0.51582	0.55971	0.47896	0.51448	0.51513	0.52448	0.59596	0.45482	0.59708	0.59731	0.59769
N89_AL	0.54475	0.60903	0.47995	0.58886	0.54948	0.60216	0.48696	0.58421	0.48167	0.52384	0.53559	0.49428	0.5325	0.55405	0.57567	0.57231	0.56125	0.55787	0.57142	0.55661	0.5797	0.58059	0.56002	0.5595	0.51252	0.5174	0.5119	0.49877	0.52502	0.50551	0.53642	0.55094	0.58219	0.50215	0.50185	0.50063	0.50017	0.48932	0.49219	0.54927	0.47591	0.49253	0.49276	0.56741	0.55622	0.43362	0.5584	0.55758	0.55883
N90_AL	0.54392	0.60858	0.52708	0.56616	0.54141	0.61088	0.50337	0.58767	0.52599	0.5301	0.5621	0.54939	0.53322	0.54649	0.57891	0.57451	0.57113	0.56767	0.57475	0.56745	0.57622	0.58121	0.5693	0.56973	0.4664	0.46364	0.45718	0.52554	0.53791	0.5407	0.55431	0.55267	0.59102	0.56383	0.5641	0.51238	0.51247	0.50587	0.50582	0.55775	0.54564	0.50682	0.50489	0.57079	0.55765	0.44522	0.55796	0.55773	0.55814
PC_1	0.52569	0.60644	0.5386	0.57006	0.52822	0.64088	0.51584	0.53726	0.53785	0.53665	0.57114	0.54045	0.55053	0.53173	0.5953	0.59393	0.52399	0.52034	0.59181	0.52333	0.59867	0.59917	0.52384	0.52399	0.52053	0.52112	0.51698	0.51144	0.51849	0.54102	0.54406	0.58094	0.59049	0.53692	0.53821	0.52898	0.52897	0.51821	0.51455	0.58002	0.54668	0.51848	0.51331	0.54866	0.56276	0.47301	0.56401	0.5634	0.56399
PC_2	0.54404	0.60914	0.51038	0.5804	0.53343	0.61205	0.49317	0.53495	0.51013	0.53534	0.53057	0.53244	0.53541	0.53766	0.59514	0.59124	0.5059	0.50416	0.59178	0.50484	0.59792	0.59835	0.50356	0.50409	0.45829	0.47025	0.46857	0.50563	0.4882	0.50444	0.50775	0.54368	0.57888	0.54805	0.54879	0.49846	0.49761	0.49555	0.49228	0.55622	0.52529	0.49614	0.49094	0.56334	0.54652	0.43031	0.54697	0.54706	0.54722
PC_3	0.56454	0.58667	0.56463	0.58413	0.53149	0.60978	0.52384	0.56456	0.56276	0.54696	0.56604	0.55617	0.56042	0.53551	0.60954	0.6072	0.54974	0.54647	0.60515	0.54763	0.60936	0.61228	0.55057	0.54948	0.54072	0.53938	0.54035	0.52999	0.55618	0.54023	0.55193	0.5651	0.58575	0.53574	0.53827	0.53234	0.53219	0.52463	0.52315	0.59079	0.55982	0.52334	0.52159	0.57818	0.55908	0.49958	0.55943	0.56018	0.55987
PC_4	0.5513	0.61149	0.55464	0.58388	0.54591	0.61058	0.53482	0.57039	0.55374	0.51779	0.57594	0.55821	0.55405	0.54868	0.57897	0.57684	0.56	0.55839	0.57545	0.55645	0.58115	0.58242	0.56066	0.56032	0.55053	0.54193	0.54263	0.53688	0.54638	0.55898	0.55309	0.57633	0.56308	0.54059	0.54333	0.54317	0.5429	0.54005	0.53937	0.58234	0.56309	0.53706	0.53887	0.54676	0.57134	0.5046	0.57222	0.57122	0.57242
PC_5	0.55221	0.58468	0.51329	0.54172	0.52525	0.60995	0.44509	0.54455	0.51304	0.53886	0.53709	0.54351	0.53021	0.53213	0.58855	0.58505	0.5536	0.55022	0.58552	0.548	0.58951	0.59225	0.55447	0.55473	0.4749	0.47036	0.47006	0.50533	0.5047	0.51798	0.51337	0.52766	0.58828	0.54458	0.54271	0.46064	0.46201	0.45173	0.44956	0.51524	0.53814	0.44951	0.45069	0.54067	0.52016	0.43731	0.5208	0.51997	0.52095
PC_6	0.49438	0.58058	0.47499	0.54132	0.4934	0.59817	0.46302	0.50751	0.47585	0.48733	0.52842	0.49552	0.51724	0.50207	0.56871	0.56638	0.49693	0.4938	0.56438	0.48946	0.56999	0.57125	0.49713	0.49742	0.48293	0.48198	0.48555	0.47432	0.48181	0.4969	0.5029	0.53989	0.56841	0.49568	0.49177	0.47674	0.4793	0.46642	0.46405	0.54249	0.5019	0.46612	0.46487	0.52397	0.54222	0.379	0.54207	0.54109	0.54338
PC_7	0.54175	0.60926	0.52659	0.56527	0.5426	0.61052	0.50351	0.58886	0.52574	0.53059	0.56118	0.54961	0.53228	0.54722	0.5773	0.5727	0.57161	0.56795	0.5733	0.56808	0.57453	0.57987	0.56967	0.56996	0.46734	0.46245	0.45422	0.52813	0.53825	0.54111	0.55224	0.55124	0.59277	0.56443	0.56517	0.51143	0.51144	0.50556	0.50711	0.5576	0.54442	0.50676	0.50443	0.57185	0.55768	0.44782	0.55822	0.55856	0.55845
PC_8	0.54919	0.61685	0.459	0.58797	0.55597	0.60899	0.50739	0.56918	0.45897	0.5282	0.54412	0.45618	0.51532	0.56072	0.59458	0.59141	0.55683	0.55397	0.59066	0.55356	0.59734	0.59646	0.55473	0.55436	0.50685	0.50875	0.49953	0.52019	0.52423	0.49504	0.53496	0.55451	0.57895	0.4838	0.48375	0.50868	0.50844	0.50773	0.50865	0.53535	0.45528	0.50915	0.50635	0.58096	0.57295	0.42684	0.57442	0.57354	0.57524
PC_9	0.5138	0.57169	0.3715	0.50551	0.50729	0.50019	0.40768	0.516	0.37249	0.49401	0.49869	0.44396	0.43739	0.51099	0.55796	0.55437	0.47884	0.47669	0.55329	0.47751	0.5581	0.56082	0.4778	0.4782	0.47945	0.48093	0.48438	0.47107	0.4725	0.46139	0.41846	0.4611	0.51957	0.45151	0.45218	0.40309	0.40242	0.41028	0.4121	0.45152	0.44452	0.40826	0.40848	0.51049	0.54468	0.38676	0.54836	0.54762	0.54866
PC_10	0.58153	0.59423	0.53062	0.56334	0.53007	0.61419	0.51082	0.55324	0.5289	0.54639	0.5768	0.54585	0.55127	0.53469	0.59662	0.59457	0.54646	0.54322	0.59415	0.54546	0.59769	0.60247	0.54427	0.54439	0.53651	0.53821	0.53214	0.52935	0.53884	0.53968	0.52401	0.55347	0.58158	0.52061	0.5219	0.52751	0.5268	0.51408	0.51432	0.57137	0.54262	0.51249	0.51165	0.52643	0.54235	0.49446	0.54281	0.54182	0.54318
PC_11	0.52206	0.59121	0.49058	0.54633	0.52482	0.58535	0.46743	0.5597	0.48949	0.51123	0.53613	0.51274	0.50921	0.5291	0.55321	0.55057	0.54466	0.54097	0.55061	0.5413	0.55152	0.5563	0.54408	0.54373	0.4485	0.44686	0.44197	0.49655	0.49856	0.50236	0.52551	0.52801	0.56703	0.53011	0.53171	0.47742	0.47695	0.46902	0.46864	0.52417	0.5057	0.46904	0.46581	0.55201	0.53412	0.4175	0.53513	0.53532	0.53581
PC_12	0.5398	0.59756	0.4861	0.56015	0.52769	0.61371	0.47468	0.54814	0.48438	0.52207	0.52529	0.48455	0.53559	0.53102	0.59194	0.58709	0.5392	0.53706	0.58696	0.53511	0.59354	0.59368	0.5381	0.53824	0.48189	0.47577	0.4751	0.47961	0.50017	0.4726	0.50084	0.5356	0.58082	0.48279	0.48358	0.47166	0.47122	0.47641	0.47922	0.5394	0.49555	0.47694	0.47814	0.56082	0.54636	0.41604	0.54846	0.54696	0.54934
PC_13	0.53289	0.61308	0.5287	0.57516	0.53572	0.62949	0.50972	0.57783	0.52728	0.51703	0.55373	0.5358	0.54938	0.53779	0.57868	0.57567	0.55595	0.55198	0.57589	0.5526	0.5788	0.58201	0.55707	0.55682	0.4984	0.49987	0.49297	0.53282	0.53315	0.53798	0.54648	0.56666	0.58875	0.54557	0.54708	0.51939	0.51803	0.5117	0.50974	0.5639	0.53401	0.51269	0.50851	0.57413	0.53632	0.44944	0.5369	0.53629	0.53745
PC_14	0.55005	0.59795	0.53138	0.56052	0.534	0.61372	0.50352	0.55366	0.52972	0.52547	0.56713	0.55209	0.54749	0.53783	0.57625	0.57278	0.53705	0.53413	0.57187	0.53501	0.57805	0.57815	0.53764	0.53721	0.51861	0.51584	0.50803	0.51006	0.52636	0.51082	0.5337	0.54541	0.59902	0.56049	0.56173	0.5102	0.51071	0.50607	0.50828	0.54151	0.54087	0.5064	0.5075	0.56155	0.54236	0.45537	0.54401	0.54378	0.54427
PC_15	0.5127	0.56695	0.47921	0.53136	0.49272	0.57592	0.46438	0.54166	0.47746	0.4894	0.52852	0.49842	0.48486	0.49669	0.54596	0.5426	0.52891	0.52556	0.54185	0.52628	0.54632	0.54839	0.52636	0.52694	0.46382	0.46436	0.45497	0.48949	0.49496	0.49597	0.49868	0.51421	0.54813	0.46562	0.46518	0.4747	0.47417	0.46712	0.46929	0.51236	0.49331	0.46793	0.46668	0.52653	0.52403	0.41647	0.52564	0.52533	0.52576
PC_16	0.55077	0.59972	0.48595	0.56702	0.5288	0.60506	0.48874	0.58205	0.48561	0.51105	0.53421	0.49671	0.51723	0.53492	0.56852	0.56529	0.56911	0.56569	0.56469	0.56299	0.56636	0.57046	0.56715	0.56726	0.4732	0.47053	0.46079	0.51397	0.51923	0.51511	0.52912	0.53	0.58305	0.48609	0.48318	0.49745	0.49787	0.49263	0.49369	0.53957	0.50843	0.49441	0.49147	0.57972	0.55757	0.42141	0.55858	0.55886	0.55972
PC_17	0.57034	0.59567	0.56254	0.55866	0.5349	0.6325	0.5388	0.53594	0.56143	0.53922	0.578	0.56698	0.55234	0.53952	0.60664	0.60483	0.53681	0.53472	0.60343	0.53491	0.60725	0.60933	0.53905	0.53879	0.54691	0.54187	0.54049	0.54322	0.55012	0.56635	0.55744	0.5401	0.57166	0.55335	0.55365	0.53922	0.54097	0.53915	0.53811	0.58049	0.57318	0.5386	0.53851	0.56106	0.55733	0.5011	0.55691	0.5557	0.55834
PC_18	0.57136	0.6241	0.54296	0.58952	0.54606	0.61463	0.51887	0.5912	0.54076	0.55557	0.57126	0.52909	0.56832	0.5508	0.59967	0.59697	0.57211	0.5697	0.59542	0.57004	0.59951	0.60153	0.57306	0.57284	0.53189	0.53222	0.53572	0.52708	0.55391	0.5406	0.5652	0.56055	0.58681	0.54521	0.54717	0.52555	0.52585	0.51859	0.51685	0.57298	0.53109	0.51692	0.51572	0.59615	0.56268	0.48246	0.56204	0.56233	0.56328
PC_19	0.57309	0.60509	0.45806	0.57621	0.54968	0.62062	0.48507	0.57885	0.45653	0.53816	0.54775	0.44956	0.53479	0.55372	0.59435	0.59197	0.57193	0.56899	0.58961	0.56754	0.59709	0.59578	0.57008	0.57015	0.51609	0.5221	0.51901	0.50417	0.50764	0.4749	0.52827	0.54214	0.59602	0.3635	0.36423	0.49514	0.49469	0.48563	0.48967	0.54578	0.45483	0.48566	0.48842	0.58175	0.56843	0.44534	0.57041	0.56929	0.57127
PC_20	0.50934	0.58027	0.4802	0.53545	0.50899	0.58514	0.44151	0.54817	0.47853	0.49782	0.51382	0.49246	0.51471	0.51315	0.55803	0.55442	0.53415	0.52976	0.55476	0.53132	0.55713	0.56095	0.53387	0.53361	0.44687	0.44701	0.45151	0.48036	0.48365	0.4848	0.50237	0.51698	0.54895	0.5011	0.50287	0.45038	0.45079	0.44305	0.44173	0.51509	0.48849	0.44273	0.43942	0.54379	0.52249	0.40869	0.52345	0.52345	0.52365
PC_21	0.56119	0.58634	0.54482	0.5644	0.52249	0.61466	0.50738	0.5623	0.54402	0.51882	0.54361	0.53975	0.55288	0.52804	0.58269	0.57928	0.56032	0.55841	0.57976	0.55597	0.58051	0.58634	0.55925	0.5588	0.50809	0.52046	0.50679	0.54075	0.54519	0.53902	0.54214	0.51542	0.57705	0.54655	0.54701	0.51108	0.51166	0.50724	0.50488	0.5422	0.54182	0.50866	0.50636	0.54485	0.49147	0.4691	0.4904	0.48972	0.49099
PC_22	0.58286	0.63779	0.53631	0.60171	0.57783	0.60479	0.53033	0.58203	0.5352	0.58246	0.58324	0.52756	0.56402	0.57986	0.6282	0.62539	0.57935	0.57828	0.62468	0.57702	0.62736	0.62932	0.57885	0.57946	0.54534	0.54024	0.54599	0.55539	0.52928	0.55295	0.56025	0.57906	0.59874	0.55375	0.55501	0.52319	0.52271	0.53462	0.53514	0.54686	0.54365	0.53109	0.534	0.58174	0.59139	0.50233	0.59389	0.59333	0.5937
PC_23	0.56068	0.61464	0.50193	0.57385	0.54284	0.61005	0.50854	0.57172	0.50104	0.53413	0.57708	0.53811	0.53396	0.5467	0.57566	0.5728	0.57868	0.57624	0.57214	0.57503	0.57765	0.57858	0.57701	0.57763	0.5268	0.52376	0.51439	0.52306	0.53216	0.54927	0.54154	0.54639	0.58828	0.54407	0.54344	0.52257	0.52209	0.51342	0.51243	0.52739	0.53056	0.51181	0.51189	0.57578	0.51746	0.46421	0.51904	0.51924	0.52102
PC_24	0.51928	0.56888	0.4629	0.52385	0.49192	0.57795	0.4535	0.53468	0.46172	0.4988	0.50291	0.4863	0.50909	0.49443	0.55363	0.54994	0.5313	0.52838	0.54918	0.52884	0.55453	0.55585	0.52975	0.53013	0.45748	0.45396	0.45203	0.46199	0.47385	0.47611	0.48316	0.5066	0.54766	0.48057	0.48268	0.45809	0.45732	0.4575	0.45547	0.50597	0.48495	0.45625	0.45544	0.53047	0.49832	0.4127	0.49963	0.49948	0.50062
PC_25	0.5562	0.61433	0.51538	0.58365	0.55796	0.59353	0.54165	0.55746	0.51634	0.54248	0.56845	0.52152	0.51908	0.56376	0.5924	0.5895	0.52274	0.52035	0.58879	0.51776	0.59335	0.59435	0.52218	0.52276	0.52998	0.53079	0.52798	0.52742	0.51992	0.54656	0.49421	0.54776	0.56277	0.52334	0.52179	0.53889	0.54022	0.5429	0.54269	0.556	0.5272	0.5444	0.54356	0.57046	0.58543	0.47583	0.58583	0.58607	0.58617
PC_26	0.50786	0.57935	0.51921	0.54256	0.5121	0.61252	0.4633	0.5389	0.51811	0.49362	0.5379	0.54103	0.53012	0.51527	0.56969	0.56777	0.51436	0.51136	0.56647	0.51263	0.57277	0.57378	0.51189	0.51184	0.48275	0.48521	0.48338	0.49302	0.52503	0.51692	0.5064	0.53235	0.58547	0.51918	0.52062	0.48769	0.48588	0.46618	0.4664	0.55843	0.53478	0.46566	0.4615	0.55103	0.54187	0.42341	0.54347	0.542	0.54284
PC_27	0.55949	0.6182	0.51908	0.58774	0.56473	0.59565	0.54737	0.56083	0.51952	0.54996	0.57285	0.52575	0.52253	0.56958	0.59425	0.59158	0.52665	0.52505	0.59026	0.52525	0.5958	0.59668	0.5271	0.52715	0.53684	0.53635	0.532	0.52935	0.52545	0.55316	0.49919	0.54997	0.56683	0.52493	0.52549	0.54569	0.54496	0.54875	0.54954	0.55749	0.53005	0.54945	0.54855	0.57619	0.5892	0.48732	0.59029	0.59089	0.59173
PC_28	0.52012	0.58978	0.52848	0.54497	0.49625	0.62191	0.49381	0.53746	0.52725	0.52232	0.56754	0.53565	0.53496	0.49968	0.59064	0.58924	0.5282	0.5255	0.58777	0.52654	0.59378	0.59354	0.52858	0.52851	0.5317	0.51739	0.51643	0.51583	0.5141	0.53186	0.51616	0.54228	0.57776	0.53105	0.53253	0.50093	0.50132	0.49624	0.49655	0.56454	0.53027	0.49706	0.4956	0.55154	0.54119	0.45033	0.54155	0.54097	0.54181
PC_29	0.57744	0.6267	0.38314	0.57138	0.56835	0.58631	0.47435	0.55143	0.38453	0.5547	0.55372	0.4473	0.51741	0.57355	0.605	0.60252	0.55532	0.55225	0.59994	0.5492	0.60717	0.60651	0.55246	0.55292	0.52914	0.53811	0.52707	0.52124	0.50188	0.50277	0.51655	0.54076	0.57846	0.47022	0.46642	0.47358	0.47269	0.47361	0.47562	0.50563	0.43379	0.47597	0.47748	0.57352	0.58238	0.43425	0.58435	0.58328	0.58565
PC_30	0.57629	0.62492	0.54879	0.58183	0.53141	0.62745	0.52712	0.56995	0.54893	0.56797	0.56759	0.57338	0.56066	0.53271	0.60478	0.60173	0.54653	0.5452	0.60156	0.54457	0.60706	0.60725	0.54692	0.5469	0.53011	0.53817	0.53018	0.52414	0.53543	0.55889	0.56337	0.56767	0.60244	0.57799	0.58075	0.52578	0.52632	0.52965	0.52984	0.57538	0.57377	0.52734	0.52879	0.56831	0.54634	0.50069	0.54733	0.54672	0.54772
PC_31	0.54589	0.58423	0.49821	0.54381	0.51283	0.58572	0.49024	0.5492	0.49757	0.50906	0.53388	0.5189	0.52423	0.51752	0.57567	0.57186	0.52348	0.5208	0.57182	0.52068	0.57823	0.57802	0.52241	0.52336	0.47758	0.4726	0.47139	0.45521	0.47772	0.53164	0.47603	0.52249	0.54622	0.51207	0.51259	0.49564	0.49534	0.49374	0.49309	0.54677	0.51874	0.49253	0.4933	0.53684	0.54146	0.44635	0.54154	0.54175	0.5425
PC_32	0.5531	0.57745	0.51744	0.54833	0.51697	0.58591	0.48162	0.51972	0.51638	0.51868	0.5175	0.53718	0.53037	0.5189	0.57868	0.57626	0.51225	0.50919	0.57448	0.50941	0.57972	0.58258	0.51259	0.51371	0.51085	0.51081	0.51023	0.50075	0.50692	0.52073	0.51046	0.51211	0.53118	0.51529	0.51801	0.47712	0.4769	0.48698	0.48627	0.52581	0.53971	0.4831	0.48567	0.53594	0.53271	0.46461	0.53472	0.53425	0.5351
PC_33	0.51054	0.58553	0.52276	0.54742	0.51419	0.62471	0.48712	0.53929	0.52137	0.49571	0.5559	0.52696	0.53431	0.51617	0.57991	0.57714	0.52178	0.51987	0.57684	0.52002	0.58053	0.58345	0.52122	0.521	0.48421	0.47832	0.48601	0.49752	0.52186	0.51306	0.4983	0.53962	0.57555	0.52619	0.52987	0.49482	0.49385	0.48929	0.49131	0.56013	0.52858	0.48836	0.48833	0.54238	0.54174	0.43271	0.543	0.54222	0.54377
PC_34	0.55303	0.6088	0.49966	0.55119	0.54786	0.60193	0.52402	0.56225	0.4992	0.52416	0.56109	0.5208	0.52698	0.55104	0.59406	0.59087	0.56055	0.5588	0.59104	0.55759	0.59298	0.59607	0.55984	0.55964	0.53147	0.52999	0.52672	0.52868	0.53948	0.53765	0.49546	0.53586	0.57343	0.52575	0.5257	0.52824	0.52858	0.52616	0.52428	0.56033	0.53074	0.52573	0.52636	0.56127	0.5688	0.47925	0.57037	0.57024	0.57119
PC_35	0.47647	0.61094	0.51074	0.56988	0.52011	0.61477	0.49611	0.57642	0.51154	0.50551	0.54753	0.52804	0.52544	0.52374	0.56406	0.56053	0.5527	0.55056	0.55974	0.54935	0.56692	0.56651	0.55044	0.55113	0.50726	0.50961	0.50294	0.51221	0.53308	0.52156	0.55382	0.55742	0.60866	0.54106	0.54116	0.50608	0.50444	0.49964	0.5002	0.52976	0.52412	0.4988	0.49702	0.57205	0.55565	0.42976	0.55626	0.55589	0.55669
PC_36	0.58178	0.60639	0.55705	0.59665	0.5575	0.62642	0.52665	0.55194	0.5565	0.56462	0.57631	0.56119	0.56892	0.56049	0.61541	0.61303	0.54698	0.545	0.61168	0.54454	0.61861	0.61786	0.54798	0.54932	0.53141	0.53096	0.53325	0.52578	0.52766	0.54904	0.5699	0.56905	0.59183	0.54754	0.54682	0.52506	0.52544	0.53213	0.5316	0.57729	0.5696	0.52844	0.53014	0.58255	0.57377	0.49516	0.57488	0.57389	0.57513
PC_37	0.55363	0.57943	0.52174	0.54934	0.51771	0.58806	0.48618	0.52181	0.52152	0.52046	0.51833	0.53965	0.53128	0.52092	0.58142	0.57932	0.51306	0.50986	0.57743	0.51011	0.58233	0.58547	0.51304	0.51432	0.51324	0.51242	0.51225	0.50308	0.51044	0.52255	0.5119	0.51542	0.53212	0.51652	0.51983	0.48052	0.48064	0.4917	0.49082	0.52928	0.54332	0.48799	0.49007	0.53718	0.53538	0.46888	0.53794	0.53735	0.53808
PC_39	0.49821	0.57849	0.46998	0.52613	0.4981	0.57198	0.47908	0.5464	0.46963	0.4925	0.51358	0.48979	0.49348	0.50025	0.55633	0.55195	0.53271	0.53015	0.55183	0.53027	0.55757	0.5582	0.53027	0.53037	0.4575	0.45138	0.44944	0.48291	0.50224	0.49942	0.49766	0.51495	0.55975	0.50271	0.50311	0.48031	0.47934	0.48031	0.48316	0.51064	0.49148	0.47999	0.48084	0.53097	0.51514	0.41896	0.51736	0.51658	0.51756
PC_41	0.54239	0.61321	0.52894	0.56961	0.54768	0.6106	0.50652	0.59048	0.52762	0.53443	0.56263	0.55224	0.53245	0.5512	0.57939	0.57512	0.57209	0.56907	0.57576	0.56996	0.57724	0.58214	0.57061	0.57105	0.4711	0.4645	0.45564	0.53136	0.54225	0.54322	0.55359	0.55289	0.59561	0.56681	0.56811	0.51393	0.51382	0.50796	0.51031	0.55929	0.54531	0.50909	0.50744	0.57508	0.5607	0.4529	0.56171	0.56234	0.5621
PC_42	0.56629	0.59364	0.51912	0.56168	0.52624	0.60221	0.48945	0.53689	0.51765	0.5382	0.54143	0.5281	0.54185	0.53014	0.58518	0.58198	0.50534	0.50209	0.5813	0.5033	0.5882	0.58769	0.50602	0.50504	0.50725	0.50882	0.50502	0.50048	0.51249	0.52164	0.5342	0.51784	0.5877	0.54093	0.54339	0.48785	0.48838	0.48863	0.4861	0.54574	0.52097	0.48879	0.48631	0.57333	0.52485	0.45423	0.52554	0.52558	0.5252
PC_43	0.50575	0.61959	0.44954	0.5821	0.53761	0.60523	0.48053	0.55415	0.44971	0.49363	0.53925	0.4694	0.51872	0.54233	0.57589	0.57195	0.53746	0.53452	0.57144	0.53421	0.57804	0.5782	0.53473	0.53519	0.49147	0.4985	0.49643	0.50882	0.50657	0.50523	0.52948	0.53634	0.59032	0.4874	0.4869	0.4881	0.48801	0.48231	0.48258	0.52276	0.47961	0.4831	0.4806	0.57797	0.5669	0.40643	0.56718	0.56583	0.56825
PC_44	0.51985	0.55989	0.50359	0.51823	0.48268	0.57481	0.50676	0.50694	0.50266	0.50398	0.55151	0.50592	0.51079	0.48459	0.54704	0.5449	0.49257	0.48957	0.54368	0.49293	0.54879	0.55072	0.49195	0.49259	0.51062	0.51184	0.50887	0.50639	0.51172	0.5099	0.50743	0.52992	0.54721	0.49719	0.49826	0.5193	0.51997	0.50912	0.51	0.51666	0.51405	0.50942	0.50957	0.51136	0.50997	0.45356	0.51135	0.5121	0.5117
PC_45	0.58307	0.61382	0.5345	0.57296	0.5509	0.62144	0.51202	0.56757	0.53307	0.55829	0.55507	0.54342	0.57492	0.5564	0.61027	0.60685	0.54763	0.54472	0.60616	0.54586	0.60809	0.61089	0.54944	0.54987	0.52576	0.52172	0.52037	0.52876	0.533	0.53832	0.5584	0.54033	0.5786	0.55665	0.55842	0.51223	0.51274	0.51196	0.51039	0.56723	0.54308	0.51419	0.5101	0.57903	0.55573	0.4833	0.55597	0.55574	0.55627
PC_46	0.54628	0.61003	0.51545	0.56595	0.54145	0.6223	0.47391	0.54356	0.51562	0.53871	0.53568	0.53554	0.55855	0.54497	0.60112	0.59745	0.5434	0.54066	0.59728	0.54102	0.59929	0.60371	0.54361	0.54434	0.5048	0.50261	0.50998	0.50877	0.52322	0.5325	0.5314	0.53451	0.5792	0.53609	0.53469	0.47933	0.48024	0.48173	0.47893	0.53973	0.54307	0.47792	0.47744	0.57187	0.55371	0.45797	0.5545	0.55259	0.5556
PC_47	0.54304	0.60224	0.50196	0.57242	0.5263	0.62686	0.49192	0.53709	0.50199	0.54291	0.53843	0.52881	0.57009	0.52948	0.60331	0.60177	0.53431	0.53161	0.60044	0.53195	0.60265	0.60606	0.5353	0.53578	0.5175	0.52357	0.52026	0.5165	0.52427	0.51787	0.55	0.55052	0.58758	0.54326	0.54336	0.49469	0.49601	0.49694	0.49658	0.55024	0.53842	0.49584	0.49579	0.56726	0.53561	0.45424	0.53738	0.537	0.53764
PC_48	0.55233	0.61177	0.55634	0.58489	0.54748	0.61171	0.53554	0.57116	0.55465	0.51896	0.57611	0.55849	0.55553	0.54911	0.57962	0.57742	0.56099	0.55899	0.57612	0.55806	0.58166	0.58328	0.56117	0.56087	0.55179	0.54318	0.54379	0.53762	0.54787	0.56013	0.55441	0.57665	0.56345	0.54119	0.54416	0.54386	0.54371	0.54091	0.54044	0.58272	0.56434	0.5382	0.53924	0.54717	0.57244	0.50642	0.57356	0.57207	0.57367
PC_49	0.54086	0.60133	0.49272	0.57284	0.53177	0.62823	0.48298	0.53903	0.49367	0.53568	0.53504	0.52867	0.57027	0.53397	0.60633	0.60392	0.53819	0.53583	0.60299	0.53599	0.60785	0.60874	0.54015	0.54022	0.5119	0.51435	0.5143	0.51002	0.51513	0.51664	0.54676	0.54944	0.58511	0.5423	0.54247	0.48713	0.48683	0.48909	0.48898	0.54934	0.53641	0.48768	0.48737	0.5654	0.54017	0.44799	0.54044	0.54025	0.54124
PC_50	0.59732	0.61161	0.58503	0.61525	0.58072	0.63102	0.57284	0.61341	0.58299	0.55912	0.589	0.56645	0.59229	0.58578	0.60888	0.60646	0.60433	0.60106	0.60537	0.59861	0.61019	0.61005	0.60542	0.60586	0.56474	0.56596	0.56328	0.56664	0.5663	0.57986	0.59411	0.59185	0.59601	0.57722	0.57632	0.58023	0.58144	0.56983	0.56723	0.60836	0.57344	0.57314	0.57	0.60425	0.59646	0.51105	0.59607	0.5959	0.59707
PC_51	0.59982	0.61116	0.58976	0.6157	0.58583	0.63276	0.57797	0.61371	0.58847	0.56449	0.59265	0.57124	0.59477	0.58921	0.60896	0.6059	0.60614	0.60323	0.60502	0.60276	0.61053	0.61002	0.60717	0.60767	0.56801	0.56886	0.56561	0.57105	0.57127	0.5839	0.59758	0.59232	0.59692	0.58181	0.5821	0.58454	0.58535	0.57518	0.57284	0.60933	0.57508	0.57833	0.57479	0.60518	0.597	0.52111	0.59725	0.59614	0.5974
PC_52	0.57351	0.60049	0.55625	0.58924	0.55568	0.62006	0.54553	0.59006	0.55467	0.53124	0.5661	0.54377	0.56547	0.56225	0.59187	0.58909	0.5834	0.57989	0.58786	0.5773	0.59273	0.59317	0.58467	0.58527	0.53858	0.54063	0.5386	0.54139	0.54317	0.56049	0.5676	0.56978	0.58153	0.56205	0.5604	0.55264	0.55378	0.54114	0.53858	0.58821	0.5526	0.54533	0.54297	0.58234	0.57509	0.46954	0.57422	0.57303	0.57477
PC_53	0.57677	0.60646	0.56053	0.59519	0.55683	0.62157	0.55213	0.59198	0.55949	0.53744	0.57236	0.54827	0.57089	0.56357	0.59558	0.59391	0.5855	0.58169	0.59166	0.5792	0.59667	0.5972	0.58602	0.58652	0.54518	0.54718	0.54515	0.54316	0.54672	0.56378	0.57475	0.57871	0.58485	0.56009	0.55825	0.55966	0.56112	0.5494	0.54769	0.592	0.55337	0.55286	0.55072	0.5865	0.58167	0.47909	0.58066	0.57954	0.58177
PC_55	0.57128	0.61581	0.48642	0.58694	0.56464	0.61197	0.518	0.51628	0.48529	0.54455	0.59471	0.44805	0.54413	0.56905	0.60124	0.59805	0.47601	0.47346	0.59781	0.47712	0.60026	0.60438	0.47566	0.47585	0.53471	0.54029	0.5377	0.53275	0.53194	0.47395	0.53159	0.58625	0.58003	0.49977	0.49934	0.52787	0.52793	0.52009	0.52187	0.55758	0.46199	0.52041	0.52173	0.50568	0.59527	0.45062	0.59634	0.59568	0.5972
PC_59	0.58761	0.60162	0.5917	0.60614	0.57086	0.62467	0.58327	0.597	0.58936	0.54611	0.60458	0.586	0.56969	0.57354	0.60329	0.60084	0.58479	0.58167	0.5994	0.58193	0.60532	0.6055	0.58637	0.58604	0.57181	0.57269	0.57351	0.57844	0.58017	0.59184	0.58003	0.59003	0.58426	0.56744	0.56864	0.58944	0.59026	0.58049	0.58161	0.61873	0.58882	0.5825	0.58191	0.58108	0.5996	0.52365	0.59908	0.59875	0.59976
PC_60	0.59983	0.60388	0.581	0.61341	0.58103	0.62922	0.57099	0.60746	0.57945	0.56226	0.59488	0.5636	0.59107	0.58413	0.60573	0.60257	0.60051	0.5971	0.60076	0.59642	0.60683	0.60698	0.60159	0.60212	0.56224	0.56501	0.56014	0.56742	0.56379	0.5779	0.58909	0.58871	0.59905	0.57915	0.58043	0.57841	0.57958	0.56909	0.56777	0.60405	0.57162	0.57201	0.56942	0.60387	0.5918	0.51868	0.59192	0.59119	0.59237
PC_61	0.59761	0.61158	0.58546	0.61427	0.58782	0.63726	0.57519	0.60925	0.5835	0.56865	0.59989	0.56628	0.59683	0.59132	0.61483	0.61245	0.60922	0.606	0.61162	0.60558	0.61661	0.61611	0.61028	0.61059	0.57084	0.57053	0.56628	0.57052	0.56858	0.58351	0.60162	0.59584	0.60052	0.58055	0.58059	0.58063	0.58082	0.57248	0.57075	0.60492	0.57442	0.57562	0.57155	0.60129	0.59728	0.51734	0.59786	0.59646	0.59816
PC_62	0.60247	0.61432	0.59119	0.61742	0.58936	0.63527	0.5809	0.61723	0.58914	0.56739	0.59557	0.57234	0.59623	0.59249	0.61283	0.61028	0.60992	0.60672	0.60826	0.60609	0.61407	0.61385	0.61098	0.61139	0.57101	0.57027	0.56811	0.57459	0.57128	0.58667	0.60047	0.5957	0.59884	0.58448	0.58531	0.58689	0.58787	0.5776	0.57628	0.61294	0.57734	0.58115	0.57773	0.60825	0.60309	0.52442	0.60327	0.60259	0.6036
PC_63	0.60471	0.615	0.59045	0.61613	0.58844	0.63203	0.57887	0.61547	0.58741	0.56948	0.59374	0.5741	0.59432	0.59218	0.61131	0.60883	0.61101	0.6074	0.6076	0.60673	0.61319	0.61262	0.61153	0.6118	0.56836	0.56581	0.5668	0.57389	0.57272	0.58843	0.60044	0.59137	0.59993	0.58066	0.58068	0.58454	0.58537	0.57505	0.57547	0.61415	0.57946	0.5791	0.57712	0.60742	0.59832	0.52487	0.59837	0.59742	0.59882
PC_65	0.58919	0.59898	0.47503	0.59868	0.57692	0.58463	0.53496	0.5834	0.47565	0.56925	0.58113	0.439	0.55682	0.58128	0.60196	0.59896	0.5524	0.55086	0.59771	0.5503	0.6034	0.6061	0.55231	0.55277	0.56116	0.55595	0.55982	0.53915	0.55052	0.49121	0.57254	0.57849	0.60641	0.51733	0.51647	0.54506	0.54556	0.53613	0.53928	0.55278	0.43366	0.53819	0.53836	0.59522	0.59895	0.46159	0.60002	0.59953	0.60021
PC_66	0.56411	0.62016	0.49412	0.58209	0.56739	0.61857	0.52804	0.53621	0.49435	0.53375	0.58755	0.5089	0.53799	0.57115	0.59546	0.5924	0.48256	0.48114	0.59131	0.48301	0.5973	0.5984	0.48101	0.48096	0.51976	0.52986	0.51969	0.52696	0.52246	0.52791	0.50987	0.56913	0.58811	0.52815	0.52757	0.53964	0.54008	0.53227	0.53315	0.56858	0.49625	0.53077	0.53318	0.53992	0.59188	0.46399	0.59272	0.59212	0.59289
PC_67	0.56067	0.58955	0.54747	0.53985	0.48775	0.62377	0.53074	0.54528	0.54631	0.54148	0.56179	0.55577	0.5381	0.4882	0.56894	0.56713	0.5427	0.53857	0.567	0.54165	0.5686	0.57266	0.54238	0.5427	0.52452	0.5302	0.52722	0.53607	0.54271	0.52549	0.55339	0.55731	0.60798	0.54871	0.54903	0.53071	0.53146	0.52994	0.53011	0.54731	0.55089	0.53395	0.53286	0.54901	0.45253	0.48028	0.45325	0.45454	0.45437
PC_68	0.55091	0.59185	0.52106	0.54297	0.5274	0.61559	0.45019	0.54698	0.51945	0.54294	0.54364	0.55042	0.52999	0.53138	0.58737	0.5834	0.55476	0.55099	0.58486	0.55185	0.58974	0.59185	0.55545	0.55586	0.47909	0.47504	0.47115	0.50451	0.51134	0.51899	0.51828	0.52728	0.59307	0.54889	0.54871	0.4651	0.46675	0.4553	0.45583	0.51517	0.54133	0.45329	0.45304	0.54083	0.52102	0.44961	0.52283	0.5222	0.52293
PC_69	0.58413	0.60632	0.51046	0.59812	0.57819	0.58874	0.55205	0.54734	0.50916	0.56912	0.56545	0.4993	0.53908	0.58194	0.59846	0.59537	0.55438	0.55206	0.59418	0.55218	0.60046	0.59929	0.55518	0.55592	0.55628	0.55694	0.55872	0.54685	0.54625	0.52283	0.55983	0.57027	0.591	0.50987	0.51136	0.54077	0.54097	0.55112	0.54994	0.54734	0.50704	0.55509	0.55271	0.59892	0.59054	0.48338	0.59281	0.59174	0.59255
PC_70	0.52512	0.6126	0.44589	0.55588	0.52773	0.5838	0.43813	0.57577	0.44723	0.50126	0.50858	0.50927	0.50396	0.53446	0.58997	0.58635	0.53705	0.53425	0.58494	0.52916	0.59085	0.59172	0.53463	0.53434	0.49486	0.49547	0.49966	0.4609	0.49235	0.51141	0.48995	0.53085	0.56532	0.51141	0.5089	0.45451	0.45514	0.44388	0.44719	0.53483	0.49538	0.44365	0.44849	0.5566	0.54682	0.37271	0.54704	0.54613	0.54841
PC_71	0.56067	0.62689	0.50169	0.57783	0.55514	0.60787	0.51198	0.58634	0.50184	0.54546	0.55627	0.51568	0.52965	0.55914	0.5937	0.58962	0.5675	0.56515	0.58927	0.56414	0.5936	0.5966	0.56623	0.56739	0.4835	0.48173	0.47821	0.53591	0.54037	0.53793	0.54331	0.55624	0.58045	0.55005	0.55007	0.51973	0.52106	0.51519	0.51607	0.5437	0.52407	0.51511	0.51393	0.56762	0.55853	0.44466	0.56004	0.55899	0.56128
PC_72	0.55635	0.61449	0.48993	0.56356	0.54992	0.62067	0.49504	0.57813	0.49024	0.52672	0.54569	0.5115	0.53578	0.55249	0.58484	0.5803	0.56481	0.56199	0.58105	0.56175	0.58498	0.58681	0.56315	0.56339	0.47691	0.47252	0.46401	0.49986	0.52808	0.52686	0.53032	0.543	0.58415	0.53623	0.5388	0.50583	0.50565	0.49653	0.50008	0.56261	0.5193	0.49505	0.49605	0.57733	0.56382	0.44469	0.56498	0.56485	0.56572
PC_73	0.53843	0.61075	0.4986	0.55037	0.51038	0.61292	0.44655	0.55469	0.49745	0.5095	0.53797	0.52762	0.54241	0.51473	0.59486	0.59137	0.52738	0.52509	0.59	0.52576	0.59773	0.5981	0.52854	0.52878	0.48816	0.47783	0.47977	0.45642	0.49093	0.50962	0.50126	0.5303	0.5894	0.52218	0.52242	0.45526	0.45653	0.44945	0.45468	0.53876	0.50726	0.45064	0.45378	0.56135	0.53506	0.41373	0.53637	0.53509	0.53611
PC_75	0.51515	0.57877	0.4969	0.52145	0.50361	0.58648	0.4843	0.53707	0.49637	0.50074	0.51351	0.52483	0.49656	0.51163	0.57155	0.5685	0.5177	0.51462	0.56819	0.51081	0.57371	0.57452	0.51504	0.51521	0.48033	0.49049	0.48648	0.48897	0.51089	0.5115	0.48181	0.5074	0.54905	0.49697	0.49466	0.48518	0.48642	0.4868	0.48473	0.55204	0.52964	0.48619	0.48559	0.54291	0.53649	0.42041	0.53664	0.53577	0.53693
PC_79	0.57862	0.58975	0.54234	0.57932	0.53372	0.6222	0.50214	0.55685	0.54154	0.54908	0.56876	0.5527	0.57307	0.53718	0.60392	0.60078	0.54896	0.54613	0.60014	0.54576	0.60611	0.60667	0.54634	0.5472	0.51482	0.52251	0.51425	0.51379	0.52288	0.54776	0.55391	0.57006	0.6049	0.55035	0.55132	0.52496	0.52463	0.50611	0.5044	0.56426	0.55381	0.50422	0.50289	0.58907	0.54984	0.4704	0.54983	0.54978	0.55038
PC_82	0.55242	0.61835	0.56537	0.57933	0.55426	0.63171	0.55217	0.56701	0.56384	0.53258	0.59415	0.55649	0.55174	0.5561	0.5889	0.58533	0.5511	0.54819	0.58457	0.54867	0.59061	0.5903	0.5489	0.5492	0.53577	0.53872	0.52995	0.54252	0.55771	0.56031	0.55246	0.57318	0.59519	0.54119	0.54229	0.563	0.56355	0.55406	0.55227	0.59077	0.55841	0.55298	0.55041	0.5853	0.57182	0.49275	0.57218	0.57192	0.57276
PC_84	0.5832	0.59599	0.52031	0.60777	0.58567	0.56469	0.55083	0.55957	0.51946	0.57899	0.58949	0.50429	0.58011	0.58835	0.60096	0.59833	0.5519	0.54969	0.59895	0.55084	0.60415	0.60504	0.55296	0.55347	0.55983	0.56307	0.5663	0.57338	0.57276	0.5294	0.58796	0.60588	0.62429	0.56981	0.56926	0.55765	0.55791	0.54978	0.55089	0.56384	0.51324	0.55305	0.55177	0.57246	0.60061	0.49099	0.60189	0.6002	0.60189
PC_85	0.54747	0.59953	0.45912	0.547	0.53038	0.57382	0.45607	0.57377	0.4597	0.53864	0.54448	0.48885	0.51573	0.53316	0.58712	0.58351	0.56242	0.55989	0.58414	0.56025	0.58749	0.58904	0.56079	0.56102	0.51334	0.50686	0.51267	0.51795	0.52179	0.5243	0.51917	0.50242	0.58424	0.51435	0.51676	0.46264	0.46378	0.45892	0.45709	0.50441	0.4781	0.45767	0.45589	0.55857	0.54123	0.43949	0.54281	0.54234	0.544
PC_86	0.55475	0.58878	0.56286	0.58627	0.54246	0.60944	0.5387	0.54255	0.56252	0.55504	0.57056	0.57603	0.54422	0.54331	0.60411	0.60137	0.52662	0.52435	0.60036	0.52435	0.60697	0.60725	0.52684	0.52768	0.55572	0.56454	0.56027	0.54902	0.54754	0.55953	0.56059	0.57226	0.57227	0.56045	0.56156	0.54134	0.54119	0.54024	0.53682	0.58882	0.57943	0.54266	0.53812	0.55524	0.56618	0.51081	0.56707	0.56595	0.56639
PC_87	0.52708	0.57861	0.53504	0.55023	0.50676	0.61552	0.48979	0.55116	0.53357	0.49575	0.54957	0.5443	0.53167	0.5083	0.56788	0.56576	0.5246	0.52001	0.56558	0.52351	0.56857	0.57241	0.52303	0.52359	0.49236	0.50391	0.50186	0.51282	0.52862	0.52692	0.50887	0.54634	0.57637	0.52791	0.53117	0.51092	0.51038	0.48998	0.49091	0.56614	0.54755	0.4897	0.48879	0.55232	0.53775	0.45112	0.53836	0.53805	0.53859
PC_88	0.53291	0.61661	0.44425	0.54846	0.52904	0.58741	0.47634	0.54684	0.44388	0.50789	0.54148	0.47317	0.50253	0.53583	0.58085	0.57811	0.54078	0.53876	0.57642	0.53369	0.58281	0.58271	0.53824	0.53857	0.49916	0.5019	0.49784	0.50368	0.49084	0.51284	0.50531	0.53482	0.56285	0.49338	0.48927	0.47496	0.47639	0.48271	0.48321	0.51547	0.46976	0.47914	0.48426	0.56609	0.55228	0.40681	0.55177	0.55188	0.55294
PC_89	0.54288	0.59997	0.52245	0.54647	0.51901	0.62173	0.47428	0.55193	0.52147	0.52706	0.53235	0.54632	0.54569	0.52302	0.57921	0.57525	0.53791	0.53478	0.57512	0.53478	0.57744	0.58275	0.53623	0.53692	0.44949	0.46115	0.45225	0.49897	0.51213	0.52662	0.53504	0.53005	0.59638	0.5512	0.55224	0.48434	0.48464	0.47587	0.47456	0.56823	0.5382	0.47464	0.47193	0.56312	0.54289	0.43458	0.5433	0.54278	0.54311
PC_90	0.5521	0.59869	0.52802	0.56432	0.51232	0.60579	0.50306	0.5612	0.52648	0.54763	0.55404	0.54807	0.54091	0.51611	0.59708	0.59535	0.56619	0.56212	0.59486	0.56207	0.59819	0.60068	0.56716	0.5674	0.51803	0.51161	0.51682	0.52742	0.51634	0.53671	0.53496	0.56172	0.59291	0.55744	0.55539	0.50572	0.50724	0.50509	0.5026	0.5412	0.53701	0.50434	0.50449	0.53055	0.49171	0.45951	0.49281	0.49144	0.49304
PC_91	0.5275	0.60278	0.53322	0.5322	0.50512	0.60504	0.47033	0.55883	0.53291	0.53128	0.55118	0.55026	0.52377	0.50764	0.58316	0.57993	0.54382	0.54174	0.58004	0.54172	0.58567	0.58601	0.54429	0.54478	0.51546	0.51061	0.5112	0.51763	0.50158	0.52083	0.5146	0.52113	0.59184	0.53904	0.54008	0.47683	0.47671	0.47336	0.47344	0.51785	0.5383	0.47561	0.47328	0.5452	0.49263	0.45416	0.49416	0.493	0.49408
PC_92	0.52243	0.60441	0.50319	0.57261	0.53471	0.6182	0.47678	0.55609	0.50347	0.52504	0.5155	0.53041	0.54756	0.53808	0.59827	0.5948	0.54563	0.54332	0.59461	0.54131	0.60046	0.60117	0.54356	0.54367	0.4977	0.49698	0.49803	0.49763	0.51992	0.51687	0.53389	0.54139	0.58893	0.51776	0.51682	0.48014	0.48118	0.48516	0.48548	0.54606	0.52667	0.48341	0.48369	0.57266	0.54786	0.42975	0.54982	0.54966	0.5503
PC_93	0.58706	0.5903	0.5624	0.55934	0.52399	0.61356	0.53762	0.57254	0.56186	0.56841	0.59898	0.57578	0.5652	0.5269	0.57555	0.57336	0.55089	0.54897	0.57167	0.54902	0.57958	0.57727	0.5508	0.55114	0.55945	0.55892	0.54693	0.53821	0.55609	0.55569	0.56388	0.55039	0.59353	0.58151	0.58214	0.54493	0.54581	0.54105	0.53995	0.55606	0.5765	0.5422	0.5391	0.58251	0.52767	0.51127	0.52922	0.52811	0.52886
PC_94	0.55282	0.56505	0.55956	0.56997	0.53349	0.60439	0.51751	0.57257	0.55858	0.52126	0.574	0.56315	0.55205	0.53412	0.59104	0.58964	0.55016	0.54515	0.58923	0.54924	0.59208	0.59534	0.54841	0.54882	0.52034	0.52771	0.52996	0.54353	0.55608	0.55244	0.53814	0.56144	0.59429	0.55067	0.55568	0.53495	0.53475	0.51632	0.51558	0.58547	0.56408	0.51541	0.51247	0.58363	0.5524	0.48255	0.55259	0.55188	0.55342
PC_96	0.5629	0.61322	0.4973	0.56931	0.55428	0.58004	0.50771	0.58589	0.49745	0.56751	0.56049	0.52933	0.50577	0.55806	0.59905	0.59486	0.56189	0.55881	0.59531	0.55999	0.60261	0.60218	0.56185	0.56237	0.54332	0.53432	0.53728	0.53114	0.52886	0.53358	0.51293	0.55311	0.58087	0.53905	0.54056	0.49288	0.49175	0.50868	0.50497	0.51464	0.51914	0.50798	0.50524	0.57133	0.56067	0.46781	0.56299	0.56267	0.56378
PC_97	0.57287	0.61002	0.4356	0.589	0.55249	0.59568	0.49845	0.58702	0.43517	0.53494	0.5569	0.36385	0.52189	0.55656	0.59266	0.58952	0.57259	0.56988	0.587	0.56812	0.59526	0.59426	0.57033	0.57039	0.53856	0.53915	0.53384	0.5217	0.52891	0.44855	0.53356	0.54841	0.59254	0.46158	0.46218	0.508	0.50729	0.49826	0.50298	0.53386	0.35031	0.50181	0.5034	0.58625	0.57108	0.43664	0.57371	0.57218	0.57349
PC_98	0.5285	0.59689	0.50066	0.54357	0.53424	0.61171	0.45161	0.54515	0.50177	0.52206	0.52366	0.52069	0.53427	0.53816	0.59471	0.59043	0.54584	0.54321	0.59212	0.54482	0.59436	0.59814	0.54763	0.54714	0.46317	0.46922	0.47589	0.5043	0.49781	0.49455	0.5077	0.50924	0.57932	0.52974	0.5305	0.45154	0.45335	0.45507	0.45089	0.52929	0.51821	0.45395	0.44908	0.55133	0.53548	0.4252	0.53677	0.53639	0.53654
PC_99	0.52867	0.60153	0.50493	0.55508	0.52869	0.61879	0.46035	0.54453	0.50618	0.52719	0.52971	0.52477	0.53827	0.53158	0.59687	0.59242	0.53636	0.53451	0.59349	0.536	0.59617	0.5999	0.53749	0.53764	0.47685	0.48127	0.4865	0.50541	0.50644	0.50617	0.51869	0.51277	0.58781	0.5343	0.53425	0.46243	0.46313	0.46295	0.45968	0.53793	0.51885	0.46218	0.45852	0.55292	0.53437	0.43131	0.53656	0.5367	0.53701
PC_100	0.5186	0.58911	0.40862	0.52936	0.51948	0.57816	0.43461	0.5244	0.40967	0.51074	0.51535	0.45308	0.49634	0.52354	0.57473	0.57036	0.51653	0.51374	0.57007	0.5134	0.57558	0.57718	0.51761	0.51739	0.47727	0.48101	0.4795	0.48436	0.47413	0.46271	0.4899	0.50734	0.55098	0.46155	0.45973	0.43483	0.43558	0.43483	0.43489	0.49106	0.44643	0.43655	0.43579	0.53463	0.5351	0.39923	0.53682	0.53587	0.5376
PC_101	0.52066	0.57599	0.52505	0.52689	0.49232	0.61918	0.4875	0.53991	0.52638	0.51636	0.54937	0.54351	0.52434	0.49747	0.57951	0.57707	0.51532	0.51179	0.57619	0.51052	0.58122	0.58239	0.51503	0.51559	0.50459	0.50247	0.51134	0.49525	0.53271	0.52373	0.51896	0.53744	0.57703	0.51859	0.51756	0.49968	0.50071	0.49511	0.49521	0.53937	0.54963	0.49282	0.49504	0.55358	0.52402	0.44579	0.52406	0.52338	0.52435
PC_102	0.5632	0.62764	0.3998	0.56167	0.56264	0.59706	0.47098	0.5587	0.39958	0.54676	0.55389	0.4609	0.51907	0.56647	0.60817	0.60524	0.55955	0.55693	0.60323	0.55488	0.61046	0.61005	0.55948	0.55989	0.52367	0.52797	0.51978	0.52332	0.50363	0.50263	0.52302	0.55133	0.57174	0.48329	0.48289	0.46641	0.4674	0.46967	0.47199	0.50103	0.45232	0.47365	0.47371	0.57105	0.57966	0.43607	0.58155	0.5802	0.5829
PC_103	0.55488	0.59835	0.52643	0.54508	0.5297	0.61902	0.45759	0.55056	0.52607	0.54649	0.54902	0.54881	0.53213	0.53432	0.58862	0.584	0.55523	0.5522	0.5855	0.55328	0.5896	0.59255	0.55614	0.5563	0.48618	0.48206	0.47985	0.51331	0.51575	0.52247	0.52196	0.52912	0.59792	0.55287	0.55342	0.47133	0.47266	0.46103	0.46213	0.51671	0.54078	0.45923	0.45918	0.54712	0.52458	0.45501	0.52727	0.52669	0.52706
PC_107	0.56015	0.60021	0.54164	0.56356	0.52351	0.60481	0.49568	0.53898	0.54013	0.53953	0.55208	0.55141	0.54949	0.5279	0.5834	0.58129	0.55857	0.55556	0.58094	0.55455	0.58682	0.58746	0.55878	0.559	0.53149	0.52768	0.52912	0.51446	0.51746	0.54146	0.53857	0.53839	0.59217	0.53854	0.53777	0.50553	0.50537	0.49748	0.4934	0.5256	0.54229	0.4963	0.49551	0.53473	0.47635	0.47314	0.4757	0.47404	0.47586
PC_108	0.52209	0.6017	0.42366	0.51383	0.51277	0.54756	0.4318	0.58315	0.42384	0.49968	0.52659	0.5183	0.48138	0.51756	0.57041	0.56762	0.56126	0.55915	0.56647	0.55669	0.57368	0.57289	0.55913	0.55958	0.52591	0.52089	0.53194	0.4997	0.51085	0.52254	0.47578	0.49852	0.56241	0.50356	0.50396	0.4391	0.4386	0.43518	0.43847	0.48089	0.51674	0.43381	0.43641	0.57481	0.552	0.41806	0.5557	0.55398	0.55638
PC_112	0.5674	0.60299	0.54621	0.58822	0.52037	0.62497	0.50697	0.56252	0.54563	0.55739	0.56614	0.56073	0.55134	0.52389	0.58731	0.58445	0.57594	0.57289	0.58434	0.57292	0.59064	0.59117	0.57371	0.57391	0.53006	0.53395	0.52888	0.53827	0.53072	0.53829	0.5607	0.57099	0.5991	0.55039	0.55067	0.51681	0.51768	0.50651	0.50468	0.55713	0.54025	0.50976	0.50886	0.566	0.48999	0.48247	0.49102	0.49073	0.49128
PC_113	0.54414	0.56718	0.52866	0.54654	0.51515	0.6085	0.50532	0.54409	0.52618	0.50664	0.5673	0.55113	0.54104	0.5197	0.58566	0.58338	0.53916	0.5363	0.58135	0.53495	0.58507	0.58912	0.53798	0.53833	0.51755	0.50631	0.50924	0.50942	0.53884	0.53951	0.52299	0.54077	0.58535	0.5354	0.53566	0.50951	0.50895	0.50891	0.51018	0.55269	0.54521	0.50651	0.50909	0.56181	0.53032	0.45486	0.53079	0.53112	0.53191
PC_114	0.55586	0.61658	0.49967	0.55618	0.55185	0.60516	0.52338	0.56589	0.49952	0.52755	0.5632	0.52834	0.52774	0.55621	0.59803	0.59525	0.56628	0.5646	0.59537	0.56146	0.5986	0.60051	0.56554	0.56552	0.53244	0.53268	0.52649	0.52929	0.54448	0.53933	0.50014	0.53871	0.57849	0.53477	0.53313	0.52743	0.52754	0.52668	0.52443	0.56479	0.5354	0.52511	0.5261	0.57044	0.57135	0.47748	0.57207	0.57189	0.57354
PC_115	0.55477	0.60086	0.44414	0.55592	0.53619	0.57409	0.47921	0.57302	0.44502	0.51634	0.52819	0.51657	0.51838	0.54062	0.58445	0.58127	0.54836	0.54562	0.57954	0.5459	0.58526	0.58781	0.54646	0.54704	0.48173	0.47619	0.47803	0.46309	0.51035	0.52612	0.49199	0.51763	0.58578	0.52277	0.52474	0.49121	0.49117	0.4821	0.48123	0.5148	0.49721	0.48107	0.48237	0.56587	0.54578	0.41218	0.54782	0.54763	0.54826
PC_116	0.54221	0.62487	0.43118	0.56867	0.53462	0.58186	0.47675	0.57678	0.43271	0.52748	0.5374	0.50358	0.518	0.53912	0.59576	0.59249	0.546	0.54321	0.59036	0.54363	0.59898	0.5981	0.54603	0.54624	0.4967	0.49104	0.48613	0.4704	0.48999	0.51223	0.50955	0.54354	0.58382	0.52111	0.52123	0.48067	0.48168	0.48148	0.48341	0.51637	0.48698	0.48051	0.48335	0.57133	0.55587	0.4244	0.55777	0.55721	0.55859
PC_117	0.56763	0.59715	0.59271	0.576	0.54635	0.64017	0.58162	0.58579	0.59102	0.56571	0.60271	0.58241	0.57201	0.54753	0.61134	0.60832	0.57962	0.57694	0.60696	0.57647	0.61293	0.61155	0.57977	0.58025	0.5728	0.57298	0.56576	0.57818	0.58284	0.57979	0.57907	0.59442	0.58589	0.57245	0.57209	0.58163	0.58223	0.58331	0.58235	0.6065	0.59198	0.58344	0.58361	0.58102	0.56134	0.54597	0.56137	0.56092	0.56151
PC_121	0.52059	0.52858	0.52069	0.53391	0.51453	0.53953	0.52055	0.52395	0.51952	0.4972	0.54062	0.50094	0.50876	0.51659	0.5333	0.53093	0.50664	0.50382	0.53021	0.50556	0.53481	0.53657	0.50726	0.50849	0.51561	0.51639	0.51735	0.51384	0.51074	0.51212	0.53061	0.53603	0.52722	0.51728	0.51846	0.52282	0.52342	0.52034	0.52085	0.52618	0.50161	0.52234	0.52105	0.53197	0.53665	0.46308	0.53754	0.53681	0.53823
PC_122	0.55455	0.60912	0.40992	0.55497	0.55597	0.53681	0.4262	0.57214	0.41137	0.54316	0.52448	0.50348	0.48024	0.56074	0.60244	0.59865	0.57397	0.57135	0.5985	0.5699	0.60325	0.60611	0.57264	0.5729	0.49339	0.49006	0.49854	0.52095	0.50402	0.51327	0.45854	0.50147	0.56536	0.4928	0.4939	0.4293	0.42923	0.4306	0.43208	0.47587	0.49028	0.42571	0.42998	0.56787	0.57824	0.43568	0.58191	0.58038	0.58302
PC_123	0.57194	0.61502	0.48536	0.58684	0.56564	0.61074	0.51733	0.51494	0.48575	0.5447	0.59453	0.44906	0.54665	0.57119	0.60191	0.59907	0.47802	0.47639	0.5982	0.47597	0.6008	0.60462	0.47828	0.4794	0.53652	0.54199	0.5402	0.53651	0.53204	0.47232	0.52834	0.58667	0.57695	0.49933	0.49624	0.52842	0.52864	0.52042	0.52125	0.55691	0.46439	0.52074	0.52172	0.50381	0.59671	0.44971	0.59772	0.59638	0.5984
PC_124	0.54006	0.62508	0.46729	0.56923	0.53676	0.59791	0.46147	0.58543	0.46689	0.52066	0.53092	0.52771	0.52095	0.54163	0.59383	0.59035	0.54695	0.54422	0.58886	0.54333	0.59608	0.59662	0.5449	0.5449	0.49779	0.49248	0.49587	0.44374	0.4977	0.52612	0.50104	0.54514	0.58565	0.5235	0.5251	0.47478	0.47639	0.466	0.46872	0.54844	0.50865	0.46565	0.46929	0.56882	0.54956	0.40474	0.55041	0.54981	0.55105
PC_125	0.54799	0.60964	0.50664	0.55378	0.55162	0.59698	0.49533	0.58784	0.50671	0.53155	0.55477	0.54955	0.52902	0.55687	0.58082	0.57656	0.58234	0.57842	0.5765	0.57855	0.57853	0.58326	0.57965	0.58096	0.46767	0.46235	0.46495	0.52607	0.53635	0.54449	0.54131	0.55975	0.59067	0.55101	0.55096	0.50585	0.50724	0.50044	0.50199	0.55233	0.5549	0.49976	0.50014	0.56464	0.57004	0.45126	0.57085	0.57074	0.57107
PC_126	0.56834	0.616	0.47586	0.58308	0.55972	0.60284	0.51039	0.52422	0.47573	0.54073	0.58872	0.45778	0.53159	0.56276	0.60052	0.59709	0.48512	0.48279	0.59698	0.48653	0.60037	0.60325	0.48512	0.48497	0.53171	0.53621	0.53564	0.53237	0.53584	0.47681	0.52224	0.57507	0.5759	0.48906	0.48844	0.52012	0.51962	0.51229	0.5141	0.55353	0.46979	0.51145	0.51277	0.50811	0.59392	0.44799	0.59496	0.59489	0.59617
PC_127	0.57981	0.59139	0.54471	0.59691	0.57056	0.58527	0.54929	0.56197	0.54413	0.56171	0.59355	0.53775	0.56151	0.57401	0.60121	0.59899	0.54239	0.53969	0.5975	0.54194	0.60213	0.60613	0.54164	0.54278	0.5556	0.5582	0.56112	0.53345	0.573	0.57277	0.57048	0.60197	0.61449	0.54737	0.54893	0.56505	0.56645	0.55154	0.55344	0.57508	0.53762	0.55206	0.55257	0.57501	0.61113	0.50416	0.6121	0.61104	0.61237
PC_128	0.56597	0.61659	0.52777	0.58192	0.5762	0.62888	0.55555	0.55443	0.5275	0.55249	0.60551	0.51617	0.55099	0.58115	0.60021	0.59785	0.5266	0.52522	0.59713	0.52471	0.60087	0.60424	0.52481	0.52551	0.55695	0.56506	0.56384	0.56232	0.55765	0.55044	0.55428	0.58744	0.59324	0.54411	0.54125	0.56459	0.56458	0.55898	0.55937	0.56879	0.52006	0.55686	0.55932	0.56658	0.6025	0.48906	0.60245	0.60266	0.60302
PC_129	0.58946	0.61627	0.52319	0.59172	0.57484	0.59862	0.55627	0.57207	0.52306	0.5429	0.5882	0.53246	0.52935	0.57846	0.6096	0.60697	0.54112	0.53929	0.605	0.53787	0.60934	0.61247	0.54211	0.54166	0.54533	0.54185	0.54937	0.52989	0.55196	0.54647	0.52726	0.55816	0.57783	0.52101	0.5204	0.55363	0.55433	0.55733	0.55886	0.56887	0.52336	0.55876	0.55981	0.56228	0.59541	0.49076	0.59712	0.59795	0.59791
PC_130	0.52953	0.57966	0.53814	0.55389	0.51048	0.61853	0.4933	0.5557	0.53758	0.49859	0.55158	0.54703	0.53536	0.51131	0.57027	0.56873	0.52906	0.52405	0.5688	0.52887	0.57153	0.57513	0.52757	0.52765	0.49591	0.50905	0.50612	0.51743	0.53485	0.52791	0.51448	0.5479	0.57965	0.52736	0.53239	0.51312	0.51277	0.49334	0.49403	0.56634	0.55019	0.49215	0.49096	0.55694	0.54013	0.45824	0.54123	0.54083	0.54137
PC_132	0.51709	0.56207	0.50517	0.5221	0.48702	0.59008	0.4581	0.508	0.50391	0.49477	0.53037	0.52046	0.51442	0.4923	0.56653	0.56383	0.49582	0.4932	0.56277	0.49209	0.56667	0.56921	0.49423	0.49425	0.48139	0.47883	0.47795	0.4769	0.50426	0.496	0.49253	0.5212	0.56245	0.49888	0.49799	0.47456	0.47407	0.46057	0.46063	0.53794	0.51466	0.4606	0.45889	0.53037	0.5228	0.4172	0.52385	0.52271	0.52349
PC_134	0.58438	0.61074	0.51932	0.58471	0.56689	0.60115	0.54932	0.56648	0.51896	0.5384	0.58937	0.53295	0.52657	0.57023	0.60828	0.60516	0.5423	0.54012	0.60354	0.53986	0.60862	0.61097	0.54315	0.54254	0.53772	0.53644	0.54411	0.52521	0.54876	0.54464	0.5234	0.5531	0.57354	0.51413	0.51489	0.54697	0.54805	0.55139	0.55309	0.56318	0.52293	0.55157	0.55433	0.55657	0.58978	0.48986	0.59183	0.59254	0.59237
PC_136	0.52669	0.56855	0.52156	0.53762	0.51105	0.59434	0.49268	0.52941	0.51941	0.49948	0.52998	0.53	0.52145	0.51471	0.54972	0.54664	0.51181	0.5085	0.54613	0.50947	0.54925	0.55088	0.51213	0.51216	0.48093	0.4799	0.47639	0.50593	0.50789	0.52242	0.52223	0.5235	0.53806	0.52506	0.5246	0.50151	0.5015	0.49367	0.49318	0.54599	0.52833	0.49426	0.49169	0.53534	0.53002	0.44081	0.53044	0.53066	0.5314
PC_137	0.48811	0.55733	0.48899	0.51967	0.4839	0.57009	0.43812	0.5155	0.48858	0.47504	0.50851	0.50746	0.48614	0.4868	0.52793	0.52482	0.50551	0.50241	0.52526	0.50448	0.52874	0.53074	0.50508	0.50531	0.46701	0.4682	0.46742	0.46563	0.49275	0.49103	0.49012	0.50615	0.54322	0.50263	0.50415	0.44836	0.44809	0.44412	0.44381	0.49516	0.50441	0.44352	0.44056	0.51415	0.49842	0.41307	0.50042	0.4994	0.50037
PC_138	0.55653	0.58891	0.49032	0.52935	0.50456	0.58982	0.47143	0.54526	0.48941	0.53059	0.534	0.52838	0.53625	0.50726	0.57928	0.57604	0.53602	0.533	0.57547	0.53302	0.58261	0.58203	0.53533	0.53618	0.49106	0.48674	0.49116	0.48749	0.50745	0.5139	0.50324	0.50798	0.57016	0.52226	0.52226	0.48165	0.48172	0.47088	0.46899	0.53351	0.52378	0.47424	0.47112	0.55012	0.48229	0.45054	0.4848	0.4844	0.48482
PC_139	0.59608	0.62686	0.54729	0.58857	0.56855	0.62697	0.53829	0.57367	0.54508	0.56451	0.56758	0.55043	0.57923	0.57266	0.60267	0.59982	0.56081	0.5579	0.59914	0.55858	0.60512	0.60496	0.56033	0.56056	0.53579	0.54009	0.53778	0.53092	0.55086	0.55381	0.56736	0.56102	0.59235	0.53882	0.54147	0.54084	0.54139	0.53761	0.53738	0.5858	0.55803	0.53683	0.5374	0.56216	0.56167	0.5007	0.56265	0.56202	0.56299
PC_140	0.54197	0.57714	0.50014	0.54964	0.51364	0.59463	0.47961	0.53636	0.49991	0.50636	0.53397	0.52282	0.53023	0.51846	0.56038	0.55674	0.51718	0.51484	0.55582	0.51442	0.56258	0.56241	0.51676	0.51595	0.49992	0.50101	0.49423	0.49565	0.51194	0.48763	0.51484	0.52008	0.57583	0.5177	0.51895	0.48434	0.48417	0.48102	0.48136	0.52555	0.50805	0.48026	0.48113	0.55542	0.52551	0.42938	0.52659	0.5263	0.52728
PC_141	0.57048	0.60019	0.53638	0.55785	0.51062	0.61425	0.49994	0.56225	0.53434	0.55339	0.55208	0.54361	0.55782	0.5143	0.58796	0.58605	0.57216	0.56878	0.5848	0.56896	0.58868	0.58962	0.57101	0.57167	0.51469	0.51187	0.50691	0.5383	0.5231	0.53044	0.558	0.55509	0.59601	0.5465	0.54701	0.50354	0.50371	0.49758	0.49582	0.54449	0.54566	0.50046	0.49883	0.57526	0.5186	0.47617	0.51876	0.51923	0.51923
PC_142	0.50533	0.56596	0.47107	0.53245	0.50008	0.55772	0.46264	0.54602	0.46907	0.47849	0.51364	0.51141	0.48993	0.50409	0.49738	0.49423	0.52625	0.52279	0.49315	0.52257	0.49905	0.49914	0.52487	0.52589	0.46298	0.45621	0.45532	0.46184	0.48049	0.5093	0.49652	0.51899	0.53508	0.5103	0.5103	0.47538	0.47619	0.46629	0.46803	0.51897	0.50327	0.46683	0.467	0.52873	0.51906	0.41354	0.5197	0.5189	0.52012
PC_144	0.54695	0.58872	0.53149	0.5759	0.53668	0.59434	0.51155	0.55389	0.53039	0.52162	0.56716	0.52327	0.53182	0.5411	0.58611	0.58413	0.53541	0.53225	0.58285	0.53148	0.58841	0.58976	0.53591	0.5357	0.53387	0.53598	0.53643	0.52026	0.54499	0.54461	0.5415	0.56281	0.57472	0.51025	0.50907	0.52545	0.52703	0.51525	0.51426	0.56598	0.52471	0.51456	0.51601	0.55945	0.56986	0.45735	0.57049	0.56996	0.57083
PC_145	0.55874	0.60543	0.48283	0.57971	0.5537	0.60319	0.51104	0.51288	0.48238	0.53066	0.58435	0.45175	0.53507	0.55762	0.58998	0.58737	0.47279	0.47061	0.58653	0.47354	0.59028	0.59308	0.47269	0.47354	0.52864	0.53497	0.53359	0.52642	0.52615	0.47397	0.51902	0.57673	0.56822	0.49245	0.49201	0.52073	0.5203	0.51324	0.51492	0.54728	0.46172	0.51306	0.51479	0.50714	0.58641	0.44166	0.5875	0.58634	0.58822
PC_146	0.59533	0.62655	0.54606	0.58752	0.5675	0.62679	0.53814	0.57274	0.54466	0.56415	0.56588	0.55006	0.57903	0.57211	0.60307	0.5999	0.56035	0.55697	0.59874	0.55749	0.60493	0.60483	0.55935	0.56006	0.53522	0.53971	0.53851	0.53123	0.55072	0.55374	0.56586	0.56005	0.59254	0.53806	0.54056	0.54157	0.54163	0.53761	0.53719	0.58413	0.55757	0.53705	0.53752	0.56219	0.56149	0.49961	0.56224	0.56199	0.56249
PC_151	0.56833	0.58795	0.55739	0.57909	0.54375	0.59579	0.52265	0.54508	0.55616	0.53522	0.56727	0.56399	0.54328	0.5483	0.60085	0.59846	0.53496	0.53377	0.59752	0.53358	0.60407	0.60366	0.53596	0.53652	0.54735	0.54006	0.53441	0.53297	0.5303	0.55562	0.53477	0.5384	0.55285	0.54082	0.54211	0.52651	0.5278	0.52407	0.52371	0.57109	0.56623	0.52564	0.52264	0.54731	0.55029	0.50017	0.55111	0.55159	0.55235
PC_152	0.55574	0.58888	0.50023	0.53902	0.50147	0.59768	0.44726	0.52686	0.49952	0.52213	0.52716	0.51241	0.52468	0.50945	0.58935	0.58695	0.5333	0.52988	0.5858	0.52675	0.5875	0.59202	0.53399	0.53439	0.50745	0.49805	0.50024	0.48599	0.48136	0.50557	0.51503	0.50964	0.56426	0.53203	0.52892	0.44662	0.44828	0.45532	0.45095	0.5115	0.50556	0.45114	0.4528	0.54779	0.51057	0.41715	0.51021	0.50978	0.51058
PC_154	0.53909	0.62379	0.46124	0.56985	0.5367	0.59724	0.46445	0.58418	0.4619	0.52133	0.53057	0.52208	0.5231	0.54173	0.59411	0.59092	0.54607	0.5436	0.58913	0.54136	0.59656	0.59695	0.54395	0.54479	0.49439	0.48858	0.49324	0.44745	0.50015	0.52123	0.51104	0.54972	0.5844	0.5248	0.52497	0.47748	0.47912	0.46946	0.47256	0.54868	0.50405	0.46938	0.47273	0.56675	0.55006	0.40366	0.55014	0.54929	0.55086
PC_155	0.57098	0.61611	0.48659	0.58723	0.56564	0.61252	0.51809	0.51661	0.48596	0.54449	0.59541	0.44741	0.54449	0.5693	0.60159	0.59833	0.47535	0.47367	0.59816	0.4773	0.60069	0.60439	0.47615	0.47639	0.5346	0.54042	0.53818	0.53216	0.53192	0.47299	0.53144	0.58613	0.58028	0.49892	0.49816	0.52736	0.52783	0.51957	0.5214	0.55832	0.46176	0.51991	0.52142	0.50577	0.59551	0.45052	0.59674	0.59625	0.59714
PC_159	0.55231	0.62454	0.54729	0.58001	0.56625	0.63722	0.52946	0.59727	0.54704	0.53667	0.56637	0.55988	0.56112	0.56926	0.58847	0.58479	0.58293	0.57868	0.58426	0.57963	0.58456	0.58862	0.58138	0.58092	0.50285	0.49215	0.48172	0.55277	0.54866	0.56379	0.57222	0.57032	0.59323	0.57117	0.57128	0.5374	0.53774	0.53129	0.53232	0.57749	0.5506	0.53301	0.53117	0.58125	0.57525	0.46356	0.5757	0.57557	0.57669
PC_160	0.59906	0.61192	0.58647	0.61136	0.58462	0.62799	0.57242	0.61229	0.5843	0.56416	0.59334	0.56623	0.59184	0.58888	0.60913	0.60654	0.60269	0.59967	0.60531	0.59831	0.61056	0.6102	0.60347	0.60399	0.56717	0.56884	0.56501	0.56832	0.56948	0.58097	0.59727	0.59108	0.59865	0.57603	0.57612	0.5781	0.57897	0.56893	0.56757	0.60809	0.57452	0.57298	0.57012	0.60448	0.5936	0.51341	0.59316	0.59256	0.59434
PC_161	0.56311	0.59014	0.4632	0.5747	0.52468	0.60187	0.48348	0.53823	0.46325	0.52391	0.54385	0.43779	0.53202	0.5291	0.58605	0.58353	0.52141	0.51941	0.58094	0.51836	0.58795	0.58882	0.51985	0.51963	0.52092	0.52246	0.5158	0.50733	0.5079	0.45433	0.50736	0.53	0.58637	0.48497	0.48541	0.49653	0.4967	0.48627	0.49116	0.55059	0.43102	0.48591	0.48911	0.55734	0.54214	0.42917	0.54374	0.54246	0.54346
PC_162	0.53924	0.58301	0.4683	0.55392	0.53108	0.56247	0.49713	0.52856	0.46743	0.52435	0.52568	0.46657	0.49964	0.53471	0.56284	0.55854	0.52512	0.52241	0.55758	0.52124	0.56321	0.56431	0.52539	0.52551	0.48838	0.48773	0.48802	0.50562	0.50853	0.48976	0.51865	0.53	0.55558	0.49361	0.4933	0.49399	0.49609	0.49776	0.49753	0.50685	0.4773	0.50099	0.49847	0.54982	0.54188	0.42626	0.5436	0.54234	0.54342
PC_163	0.53075	0.57223	0.49643	0.55387	0.50779	0.58229	0.49237	0.54462	0.49597	0.48822	0.53553	0.51104	0.52644	0.51586	0.56627	0.56337	0.5391	0.53551	0.56113	0.53105	0.56648	0.56797	0.53891	0.53936	0.49383	0.49701	0.49757	0.49348	0.50674	0.52023	0.53206	0.53255	0.56789	0.52305	0.52089	0.49639	0.49786	0.4906	0.48972	0.54338	0.516	0.493	0.4922	0.55011	0.53605	0.37853	0.53583	0.53495	0.53665
PC_412	0.59863	0.61278	0.58788	0.61435	0.59105	0.63626	0.57764	0.61479	0.58596	0.56693	0.59809	0.57004	0.596	0.59532	0.61177	0.60973	0.61556	0.61188	0.60812	0.61107	0.61362	0.61303	0.61631	0.61645	0.57456	0.57253	0.57217	0.57245	0.56434	0.5836	0.60023	0.59576	0.59921	0.58122	0.58116	0.58629	0.58689	0.57328	0.57246	0.61179	0.57407	0.57796	0.57375	0.6104	0.60175	0.5224	0.60166	0.60138	0.60235
[truncated: 373 more columns]
