# Supplementary material for: Genetic Diversity and Selection Signatures in Synthetic-Derived Wheats and Modern Spring Wheat
Source: Front Plant Sci. 2022 Jul 12;13:877496. doi: 10.3389/fpls.2022.877496 (PMC9315363; doi:10.3389/fpls.2022.877496)
Supplement: Supplementary Table S6 — The average r2 values of each pairwise SNPs for each chromosome and genome. The SYN-DER indicates synthetic-derived wheats; PC, commercially released Pakistan cultivars; AL, advanced breeding lines. [file Table_6.XLSX]

## Sheet: Sheet1
Supplementary Table S6. The average r2 values of each pairwise SNPs for each chromosome and genome. The SYN-DER indicates synthetic-derived wheats; PC, commercially released Pakistan cultivars; AL, advance breeding lines.
Chromosome	SYN-DER	PC	AL	WP
1A	0.195396	0.190589	0.203902	0.181579
1B	0.203965	0.193236	0.201107	0.185805
1D	0.209833	0.210851	0.200274	0.191818
2A	0.289073	0.299304	0.292172	0.275604
2B	0.211787	0.189786	0.20071	0.186561
2D	0.176361	0.172144	0.16153	0.14958
3A	0.170069	0.139076	0.182065	0.151587
3B	0.239465	0.210285	0.238647	0.214447
3D	0.287739	0.345702	0.323848	0.286082
4A	0.183544	0.265748	0.241584	0.226609
4B	0.33256	0.168438	0.352128	0.329014
4D	0.0879265	0.0924802	0.076655	0.0749661
5A	0.178768	0.180035	0.183862	0.168773
5B	0.218809	0.197746	0.207197	0.194112
5D	0.0724791	0.0896968	0.0623623	0.0623387
6A	0.244312	0.240128	0.226191	0.22162
6B	0.288876	0.266932	0.261171	0.258851
6D	0.100861	0.0914485	0.0857144	0.0791507
7A	0.278259	0.197682	0.25574	0.227169
7B	0.27471	0.22595	0.283341	0.244914
7D	0.156613	0.147713	0.155461	0.143732
A	0.219917	0.21608	0.226502	0.207563
B	0.252882	0.207482	0.249186	0.230529
D	0.155973	0.164291	0.152263	0.141095
The whole genome	0.209591	0.195951	0.209317	0.193062
