# Supplementary material for: Genetic Diversity and Selection Signatures in Synthetic-Derived Wheats and Modern Spring Wheat
Source: Front Plant Sci. 2022 Jul 12;13:877496. doi: 10.3389/fpls.2022.877496 (PMC9315363; doi:10.3389/fpls.2022.877496)
Supplement: Supplementary Table S7 — Summary statistics from EigenGWAS analysis for 422 wheat accessions. [file Table_7.XLSX]

## Sheet: Sheet1
Supplementary Table S7. Summary statistics from EigenGWAS analysis for 422 wheat accessions.
Eigenvector (EV)	Eigenvalue	lGC	Mean FST
EV1	74.45	29.98	0.106297
EV2	40.56	13.37	0.0597378
EV3	35.53	22.12	0.0577892
EV4	29.89	13.87	0.0396195
EV5	27.77	14.94	0.04322
EV6	25.08	13.87	0.0406805
EV7	18.3	7.91	0.0328925
EV8	17.76	7.75	0.0321586
EV9	16.98	6.46	0.0311814
EV10	15.61	7.2	0.0303153
