# Supplementary material for: Genetic Diversity and Selection Signatures in Synthetic-Derived Wheats and Modern Spring Wheat
Source: Front Plant Sci. 2022 Jul 12;13:877496. doi: 10.3389/fpls.2022.877496 (PMC9315363; doi:10.3389/fpls.2022.877496)
Supplement: Supplementary Table S8 — Significant SNPs detected by EigenGWAS under the cutoff of −log10 (PGC = 5.00). [file Table_8.XLSX]

## Sheet: Sheet1
Supplementary Table S8. Significant SNPs detected by EigenGWAS under the cutoff of -log10(PGC=5.00).
Eigenvector	SNP	Chromosome	Position (bp)	P	PGC	"-log10(PGC)"	Fst
1	2D_16962948	6	16962948	1.88e-131	8.43e-06	5.07417	0.2259
1	2D_463912950	6	463912950	3.48e-150	1.88e-06	5.72584	0.2402
1	3D_572085097	9	572085097	6.58e-225	5.05e-09	8.29671	0.4191
1	3D_572085282	9	572085282	2.77e-252	5.85e-10	9.23284	0.3956
1	7A_644861968	19	644861968	2.17e-130	9.18e-06	5.03716	0.2869
1	7D_53502441	21	53502441	4.63e-142	3.61e-06	5.44249	0.2758
1	7D_540857256	21	540857256	2.01e-131	8.45e-06	5.07314	0.2918
2	1A_22664724	1	22664724	7.79e-59	9.83e-06	5.00745	0.2612
2	1A_30132129	1	30132129	1.43e-65	2.94e-06	5.53165	0.1701
2	1A_32111338	1	32111338	1.49e-59	8.64e-06	5.06349	0.1605
2	1A_36562581	1	36562581	6.64e-67	2.32e-06	5.63451	0.1846
2	1A_42100559	1	42100559	2.71e-67	2.16e-06	5.66555	0.1385
2	1A_44445131	1	44445131	3.79e-66	2.65e-06	5.57675	0.1571
2	1A_45252081	1	45252081	2.5e-70	1.26e-06	5.89963	0.1606
2	1A_45834644	1	45834644	3.4e-59	9.22e-06	5.03527	0.2103
2	2A_41224267	4	41224267	4.46e-61	6.58e-06	5.18177	0.1318
2	2B_37251497	5	37251497	1.85e-71	1.03e-06	5.98716	0.1039
2	2B_38773853	5	38773853	2.11e-71	1.04e-06	5.98297	0.117
2	2B_508214726	5	508214726	1.6e-72	8.5e-07	6.07058	0.169
2	2B_775757025	5	775757025	6.91e-62	5.69e-06	5.24489	0.118
2	2B_775770973	5	775770973	4.36e-70	1.31e-06	5.88273	0.135
2	2B_776031473	5	776031473	2.41e-64	3.66e-06	5.43652	0.1234
2	2B_776212162	5	776212162	2.01e-69	1.48e-06	5.82974	0.1287
2	2B_776261810	5	776261810	2.41e-64	3.66e-06	5.43652	0.1234
2	2B_776566193	5	776566193	5.31e-64	3.89e-06	5.41005	0.1265
2	2B_778273636	5	778273636	1.63e-69	1.45e-06	5.83863	0.1318
2	2B_778273697	5	778273697	1.04e-60	7.02e-06	5.15366	0.1234
2	2B_778335388	5	778335388	2.58e-67	2.15e-06	5.66756	0.1316
2	2B_778466941	5	778466941	5.93e-69	1.61e-06	5.79317	0.1318
2	2D_447834700	6	447834700	5.41e-67	2.28e-06	5.64207	0.1191
2	2D_535564850	6	535564850	2.13e-78	2.99e-07	6.52433	0.1289
2	2D_537115124	6	537115124	2.79e-83	1.25e-07	6.90309	0.1295
2	3A_20558667	7	20558667	3.86e-59	9.31e-06	5.03105	0.1545
2	3A_20558735	7	20558735	1.27e-60	7.14e-06	5.1463	0.1513
2	3B_42330180	8	42330180	4.58e-59	9.43e-06	5.02549	0.1
2	5A_563358779	13	563358779	9.03e-69	1.66e-06	5.77989	0.288
2	5A_564429086	13	564429086	3.89e-71	1.09e-06	5.96257	0.3426
2	5B_520082473	14	520082473	2.33e-64	3.65e-06	5.43771	0.291
2	5B_521026892	14	521026892	2.13e-60	7.43e-06	5.12901	0.3324
2	5B_527181268	14	527181268	7.09e-68	1.95e-06	5.70997	0.2534
2	5D_441028318	15	441028318	2.45e-61	6.28e-06	5.20204	0.1327
2	6B_12741933	17	12741933	4.08e-66	2.67e-06	5.57349	0.2763
2	6B_14544540	17	14544540	3.9e-79	2.62e-07	6.5817	0.3018
2	6B_14549756	17	14549756	1.09e-74	5.78e-07	6.23807	0.2945
2	6B_14775106	17	14775106	8.19e-75	5.65e-07	6.24795	0.2634
2	6B_14848556	17	14848556	3.57e-76	4.44e-07	6.35262	0.2907
2	6B_15276458	17	15276458	1.24e-63	4.16e-06	5.38091	0.2523
2	6B_17686703	17	17686703	1.42e-60	7.2e-06	5.14267	0.2799
2	6B_276518336	17	276518336	1.69e-81	1.72e-07	6.76447	0.1223
2	6D_24484257	18	24484257	6.79e-67	2.32e-06	5.63451	0.1477
2	6D_24964879	18	24964879	4.12e-63	4.57e-06	5.34008	0.1242
2	7B_462448183	20	462448183	8.94e-59	9.94e-06	5.00261	0.1813
2	7B_573733013	20	573733013	5.26e-60	7.97e-06	5.09854	0.225
2	7B_579773793	20	579773793	1.05e-74	5.76e-07	6.23958	0.1138
2	7B_581047156	20	581047156	2.43e-79	2.53e-07	6.59688	0.1242
2	7B_601123999	20	601123999	2.06e-65	3.03e-06	5.51856	0.148
2	7B_605426139	20	605426139	9.12e-64	4.06e-06	5.39147	0.1551
2	7B_616469496	20	616469496	3.49e-66	2.64e-06	5.5784	0.1593
2	7B_670141587	20	670141587	9.78e-60	8.37e-06	5.07727	0.1037
2	7D_559268072	21	559268072	1.13e-61	5.91e-06	5.22841	0.1835
4	3D_50628605	9	50628605	6.23e-61	9.9e-06	5.00436	0.1233
4	3D_50888526	9	50888526	1.2e-61	8.75e-06	5.05799	0.1203
4	7D_47657997	21	47657997	1.46e-62	7.47e-06	5.12668	0.1532
8	2B_769950981	5	769950981	2.62e-44	5.39e-07	6.26841	0.1948
8	2B_769966656	5	769966656	3.59e-43	7.63e-07	6.11748	0.1952
9	1A_4870098	1	4870098	3.22e-36	7.83e-07	6.10624	0.0877
9	1A_4870143	1	4870143	1.64e-34	1.47e-06	5.83268	0.0765
9	1A_5096499	1	5096499	9.66e-37	6.46e-07	6.18977	0.0818
9	1A_5100794	1	5100794	8.24e-37	6.3e-07	6.20066	0.0848
9	1A_5155841	1	5155841	6.69e-36	8.8e-07	6.05552	0.0765
9	1A_5491877	1	5491877	9.66e-37	6.46e-07	6.18977	0.0818
9	2B_77484831	5	77484831	6.69e-34	1.84e-06	5.73518	0.1472
9	3B_40212954	8	40212954	1.42e-39	2.29e-07	6.64016	0.0527
9	6A_2136457	16	2136457	7.53e-31	5.66e-06	5.24718	0.0987
9	6A_2141694	16	2141694	2.98e-32	3.37e-06	5.47237	0.1039
9	6A_3750324	16	3750324	1.94e-29	9.54e-06	5.02045	0.0881
9	6A_3909051	16	3909051	3.28e-32	3.43e-06	5.46471	0.1017
9	6A_4597911	16	4597911	6.35e-33	2.63e-06	5.58004	0.1135
9	6A_4597932	16	4597932	5.97e-33	2.61e-06	5.58336	0.1069
9	6A_5570526	16	5570526	5.48e-30	7.79e-06	5.10846	0.1016
9	6A_6562879	16	6562879	1.26e-35	9.74e-07	6.01144	0.1172
9	6B_4519965	17	4519965	2.42e-31	4.72e-06	5.32606	0.1472
10	3B_59646004	8	59646004	1.63e-37	1.89e-06	5.72354	0.4
