# Supplementary material for: Genetic Diversity and Selection Signatures in Synthetic-Derived Wheats and Modern Spring Wheat
Source: Front Plant Sci. 2022 Jul 12;13:877496. doi: 10.3389/fpls.2022.877496 (PMC9315363; doi:10.3389/fpls.2022.877496)
Supplement: Supplementary Table S9 — Allele frequency of the SNPs within selection loci across three germplasm groups. [file Table_9.XLSX]

## Sheet: Eigen_SigSNPs.p.sumstats
Supplementary Table S9. Allele frequency of the SNPs within selection loci across three germplasm groups.
SNP from EigenGWAS	# Locus ID	Chr	BP	Col	Pop ID	most frequent allele	Alternative allele	N	Freq of most Frequent allele
1A_5100794	1	1A	5100794	0	SYN-DERs	C	G	145	0.924138
1A_5100794	1	1A	5100794	0	AL	C	G	149	0.942953
1A_5100794	1	1A	5100794	0	PC	C	G	128	0.964844
1A_42100559	2	1A	42100559	0	SYN-DERs	C	T	145	0.844828
1A_42100559	2	1A	42100559	0	AL	C	T	149	0.973154
1A_42100559	2	1A	42100559	0	PC	C	T	128	0.929688
1A_45252081	3	1A	45252081	0	SYN-DERs	C	T	145	0.848276
1A_45252081	3	1A	45252081	0	AL	C	T	149	0.993289
1A_45252081	3	1A	45252081	0	PC	C	T	128	0.921875
2B_37251497	5	2B	37251497	0	SYN-DERs	C	A	145	0.872414
2B_37251497	5	2B	37251497	0	AL	C	A	149	0.989933
2B_37251497	5	2B	37251497	0	PC	C	A	128	0.980469
2B_38773853	6	2B	38773853	0	SYN-DERs	C	T	145	0.875862
2B_38773853	6	2B	38773853	0	AL	C	T	149	0.993289
2B_38773853	6	2B	38773853	0	PC	C	T	128	0.96875
2A_41224267	4	2A	41224267	0	SYN-DERs	C	T	145	0.817241
2A_41224267	4	2A	41224267	0	AL	C	T	149	0.97651
2A_41224267	4	2A	41224267	0	PC	C	T	128	0.976562
2B_77484831	7	2B	77484831	0	SYN-DERs	C	T	145	0.924138
2B_77484831	7	2B	77484831	0	AL	C	T	149	0.885906
2B_77484831	7	2B	77484831	0	PC	C	-	128	1
2B_508214726	8	2B	508214726	0	SYN-DERs	G	A	145	0.855172
2B_508214726	8	2B	508214726	0	AL	G	A	149	0.97651
2B_508214726	8	2B	508214726	0	PC	G	A	128	0.960938
2B_769950981	9	2B	769950981	0	SYN-DERs	G	A	145	0.910345
2B_769950981	9	2B	769950981	0	AL	G	A	149	0.869128
2B_769950981	9	2B	769950981	0	PC	G	A	128	0.835938
2B_775770973	10	2B	775770973	0	SYN-DERs	G	A	145	0.855172
2B_775770973	10	2B	775770973	0	AL	G	A	149	0.959732
2B_775770973	10	2B	775770973	0	PC	G	A	128	0.949219
2D_16962948	11	2D	16962948	0	SYN-DERs	C	T	145	0.972414
2D_16962948	11	2D	16962948	0	AL	C	T	149	0.885906
2D_16962948	11	2D	16962948	0	PC	C	T	128	0.960938
2D_447834700	12	2D	447834700	0	SYN-DERs	G	C	145	0.841379
2D_447834700	12	2D	447834700	0	AL	G	C	149	0.979866
2D_447834700	12	2D	447834700	0	PC	G	C	128	0.972656
2D_463912950	13	2D	463912950	0	SYN-DERs	T	C	145	0.934483
2D_463912950	13	2D	463912950	0	AL	T	C	149	0.892617
2D_463912950	13	2D	463912950	0	PC	T	C	128	0.996094
2D_537115124	14	2D	537115124	0	SYN-DERs	G	T	145	0.855172
2D_537115124	14	2D	537115124	0	AL	G	T	149	0.993289
2D_537115124	14	2D	537115124	0	PC	G	T	128	0.976562
3A_20558735	15	3A	20558735	0	SYN-DERs	T	C	145	0.827586
3A_20558735	15	3A	20558735	0	AL	T	C	149	0.986577
3A_20558735	15	3A	20558735	0	PC	T	C	128	0.976562
3B_40212954	16	3B	40212954	0	SYN-DERs	A	G	145	0.893103
3B_40212954	16	3B	40212954	0	AL	A	G	149	0.926175
3B_40212954	16	3B	40212954	0	PC	A	G	128	0.992188
3B_42330180	17	3B	42330180	0	SYN-DERs	G	A	145	0.848276
3B_42330180	17	3B	42330180	0	AL	G	A	149	0.983221
3B_42330180	17	3B	42330180	0	PC	G	A	128	0.941406
3B_59646004	18	3B	59646004	0	SYN-DERs	C	G	145	0.827586
3B_59646004	18	3B	59646004	0	AL	C	G	149	0.728188
3B_59646004	18	3B	59646004	0	PC	C	G	128	0.660156
3D_50888526	19	3D	50888526	0	SYN-DERs	T	C	145	0.886207
3D_50888526	19	3D	50888526	0	AL	T	C	149	0.966443
3D_50888526	19	3D	50888526	0	PC	T	-	128	1
3D_572085282	20	3D	572085282	0	SYN-DERs	G	A	145	0.913793
3D_572085282	20	3D	572085282	0	AL	G	A	149	0.848993
3D_572085282	20	3D	572085282	0	PC	G	A	128	0.984375
5B_527181268	22	5B	527181268	0	SYN-DERs	G	A	145	0.82069
5B_527181268	22	5B	527181268	0	AL	G	A	149	0.973154
5B_527181268	22	5B	527181268	0	PC	G	A	128	0.90625
5A_564429086	21	5A	564429086	0	SYN-DERs	A	T	145	0.806897
5A_564429086	21	5A	564429086	0	AL	A	T	149	0.956376
5A_564429086	21	5A	564429086	0	PC	A	T	128	0.820312
6A_6562879	24	6A	6562879	0	SYN-DERs	C	G	145	0.903448
6A_6562879	24	6A	6562879	0	AL	C	G	149	0.865772
6A_6562879	24	6A	6562879	0	PC	C	G	128	0.980469
5D_441028318	23	5D	441028318	0	SYN-DERs	G	A	145	0.87931
5D_441028318	23	5D	441028318	0	AL	G	A	149	0.983221
5D_441028318	23	5D	441028318	0	PC	G	A	128	0.957031
6B_4519965	25	6B	4519965	0	SYN-DERs	C	T	145	0.944828
6B_4519965	25	6B	4519965	0	AL	C	T	149	0.872483
6B_4519965	25	6B	4519965	0	PC	C	T	128	0.992188
6B_14544540	26	6B	14544540	0	SYN-DERs	C	T	145	0.786207
6B_14544540	26	6B	14544540	0	AL	C	T	149	0.939597
6B_14544540	26	6B	14544540	0	PC	C	T	128	0.894531
6B_276518336	27	6B	276518336	0	SYN-DERs	G	A	145	0.862069
6B_276518336	27	6B	276518336	0	AL	G	A	149	0.986577
6B_276518336	27	6B	276518336	0	PC	G	A	128	0.960938
6D_24484257	28	6D	24484257	0	SYN-DERs	C	A	145	0.855172
6D_24484257	28	6D	24484257	0	AL	C	A	149	0.989933
6D_24484257	28	6D	24484257	0	PC	C	A	128	0.984375
7A_644861968	29	7A	644861968	0	SYN-DERs	T	G	145	0.937931
7A_644861968	29	7A	644861968	0	AL	T	G	149	0.875839
7A_644861968	29	7A	644861968	0	PC	T	-	128	1
7B_573733013	30	7B	573733013	0	SYN-DERs	G	A	145	0.813793
7B_573733013	30	7B	573733013	0	AL	G	A	149	0.993289
7B_573733013	30	7B	573733013	0	PC	G	A	128	0.910156
7B_579773793	31	7B	579773793	0	SYN-DERs	A	G	145	0.868966
7B_579773793	31	7B	579773793	0	AL	A	G	149	0.993289
7B_579773793	31	7B	579773793	0	PC	A	G	128	0.980469
7B_581047156	32	7B	581047156	0	SYN-DERs	A	G	145	0.868966
7B_581047156	32	7B	581047156	0	AL	A	G	149	0.993289
7B_581047156	32	7B	581047156	0	PC	A	G	128	0.980469
7B_601123999	33	7B	601123999	0	SYN-DERs	C	G	145	0.868966
7B_601123999	33	7B	601123999	0	AL	C	G	149	0.983221
7B_601123999	33	7B	601123999	0	PC	C	G	128	0.9375
7B_616469496	34	7B	616469496	0	SYN-DERs	C	T	145	0.868966
7B_616469496	34	7B	616469496	0	AL	C	T	149	0.983221
7B_616469496	34	7B	616469496	0	PC	C	T	128	0.949219
7B_670141587	35	7B	670141587	0	SYN-DERs	G	A	145	0.862069
7B_670141587	35	7B	670141587	0	AL	G	A	149	0.979866
7B_670141587	35	7B	670141587	0	PC	G	A	128	0.992188
7D_47657997	36	7D	47657997	0	SYN-DERs	G	A	145	0.868966
7D_47657997	36	7D	47657997	0	AL	G	A	149	0.946309
7D_47657997	36	7D	47657997	0	PC	G	-	128	1
7D_53502441	37	7D	53502441	0	SYN-DERs	T	C	145	0.937931
7D_53502441	37	7D	53502441	0	AL	T	C	149	0.88255
7D_53502441	37	7D	53502441	0	PC	T	-	128	1
7D_559268072	38	7D	559268072	0	SYN-DERs	A	G	145	0.844828
7D_559268072	38	7D	559268072	0	AL	A	G	149	0.95302
7D_559268072	38	7D	559268072	0	PC	A	G	128	0.945312
